# Supplementary material for: Methyl (2Z)-((2Z)-2-{(2E)-[1-(4-methyl­phen­yl)ethyl­idene]hydrazinyl­idene}-4-oxo-3-phenyl-1,3-thia­zolidin-5-yl­idene)ethano­ate
Source: Acta Crystallogr Sect E Struct Rep Online. 2013 Aug 10;69(Pt 9):o1401–2. doi: 10.1107/S1600536813021533 (PMC3884445; doi:10.1107/S1600536813021533)
Supplement: Supplementary file 1 [file e-69-o1401-sup1.cif]

##############################################################################
#                                                                            #
# This CIF contains the data in a paper accepted for publication in          #
# Acta Crystallographica Section E. It conforms to the requirements of       #
# Notes for Authors for Acta Crystallographica Section E, and has been       #
# peer reviewed under the auspices of the IUCr Commission on Journals.       #
#                                                                            #
# Full details of the Crystallographic Information File format               #
# are given in the paper "The Crystallographic Information File (CIF):       #
# a New Standard Archive File for Crystallography" by S. R. Hall, F. H.      #
# Allen and I. D. Brown [Acta Cryst. (1991), A47, 655-685].                  #
#                                                                            #
# The current version of the core CIF dictionary is obtainable from          #
# ftp://ftp.iucr.org/pub/cif_core.dic.                                       #
#                                                                            #
# Software is freely available for graphical display of the structure(s)     #
# in this CIF. For information consult the CIF software page                 #
# http://www.iucr.org/resources/cif/software.                                #
#                                                                            #
# This file may be used for bona fide research purposes within the           #
# scientific community so long as proper attribution is given to the journal # 
# article from which it was obtained.                                        #
#                                                                            #
##############################################################################
data_global
_audit_creation_method     'PLATON <TABLE ACC> option'
_journal_date_recd_electronic     2013-07-19
_journal_date_accepted     2013-08-01
_journal_name_full     'Acta Crystallographica, Section E'
_journal_year     2013
_journal_volume     69
_journal_issue      9
_journal_page_first     o1401
_journal_page_last     o1402
_journal_paper_category     QO
_journal_paper_doi     10.1107/S1600536813021533
_journal_coeditor_code     LH5636
_publ_contact_author_name
;
Mustafa R. Albayati
;
_publ_contact_author_address
;
Kirkuk University,
College of Science,
Department of Chemistry,
Kirkuk,
Iraq
;
_publ_contact_author_email     'shaabankamel@yahoo.com'
_publ_contact_author_fax     ?
_publ_contact_author_phone     ?
_publ_section_title
;\
Methyl
(2<i>Z</i>)-((2<i>Z</i>)-2-{(2<i>E</i>)-[1-(4-methylphenyl)ethylidene]\
hydrazinylidene}-4-oxo-3-phenyl-1,3-thiazolidin-5-ylidene)ethanoate
;
loop_
    _publ_author_name
    _publ_author_address
    'Joel T. Mague'
;
Department of Chemistry,
Tulane University,
New Orleans,
LA 70118,
USA
;
    'Akkurt, Mehmet'
;
Department of Physics,
Faculty of Sciences,
Erciyes University,
38039 Kayseri,
Turkey
;
    'Mohamed, Shaaban K.'
;
Chemistry and Environmental Division,
Manchester Metropolitan University,
Manchester,
M1 5GD,
England
Chemistry Department,
Faculty of Science,
Minia University,
61519 El-Minia,
Egypt
;
    'Alaa A. Hassan'
;
Chemistry Department,
Faculty of Science,
Minia University,
61519 El-Minia,
Egypt
;
    'Mustafa R. Albayati'
;
Kirkuk University,
College of Science,
Department of Chemistry,
Kirkuk,
Iraq
;
data_I
_chemical_name_systematic
;\
Methyl (2<i>Z</i>)-((2<i>Z</i>)-2-{(2<i>E</i>)-[1-(4-\
methylphenyl)ethylidene]hydrazinylidene}-4-oxo-3-phenyl-\
1,3-thiazolidin-5-ylidene)ethanoate
;
_chemical_name_common     ?
_chemical_formula_moiety     'C21 H19 N3 O3 S'
_chemical_formula_sum     'C21 H19 N3 O3 S'
_chemical_formula_structural     ?
_chemical_formula_iupac     'C21 H19 N3 O3 S'
_chemical_formula_weight     393.46
_chemical_melting_point     ?
_symmetry_cell_setting     monoclinic
_symmetry_space_group_name_H-M     'P 21/c'
_symmetry_space_group_name_Hall     '-P 2ybc'
loop_
    _symmetry_equiv_pos_site_id
    _symmetry_equiv_pos_as_xyz
    1 x,y,z
    2 -x,1/2+y,1/2-z
    3 -x,-y,-z
    4 x,1/2-y,1/2+z
_cell_length_a     8.3713(12)
_cell_length_b     21.568(3)
_cell_length_c     21.591(3)
_cell_angle_alpha     90
_cell_angle_beta     96.411(2)
_cell_angle_gamma     90
_cell_volume     3873.9(9)
_cell_formula_units_Z     8
_cell_measurement_reflns_used     9179
_cell_measurement_theta_min     2.4483
_cell_measurement_theta_max     28.5769
_cell_measurement_temperature     150(2)
_exptl_crystal_description     block
_exptl_crystal_colour     'clear yellow'
_exptl_crystal_size_max     0.190
_exptl_crystal_size_mid     0.190
_exptl_crystal_size_min     0.110
_exptl_crystal_size_rad     ?
_exptl_crystal_density_diffrn     1.349
_exptl_crystal_density_meas     ?
_exptl_crystal_density_method     'Not Measured'
_exptl_crystal_F_000     1648
_exptl_absorpt_coefficient_mu     0.194
_exptl_absorpt_correction_type     multi-scan
_exptl_absorpt_process_details     '(SADABS; Bruker, 2013)'
_exptl_absorpt_correction_T_min     0.81
_exptl_absorpt_correction_T_max     0.98
_exptl_special_details
;
^1^H-NMR [\d, p.p.m., CDCl~3~]: 2.27 (S, 3H, CH~3~), 2.39 (S, 3H, CH~3~), 3.88
(S, 3H, OCH~3~), 6.97 (S, 1H, vinyl - CH), 7.19--7.26 (m, 2H, Ar- H),
7.44--7.47 (m, 3H, Ar - H), 7.51--7.55 (m, 2H, Ar - H), 7.78--7.83 (m, 2H, Ar
- H). ^13^C-NMR [\d, p.p.m., CDCl~3~]: 15.03 (CH~3~), 21.42 (CH~3~), 52.49
(OCH~3~), 115.98 (vinyl-CH), 126.92, 127.46, 128.90, 129.09, 129.30 (Ar - CH),
132.21, 133.76 (Ar - C), 140.75 (Ar -- C-- N), 142.05 (CH~3~ -- C=N), 158.15
(thiazole -- C.2), 164.9 (cyclic -- C=O), 166.59 (ester - CO).
;
_diffrn_ambient_temperature     150(2)
_diffrn_radiation_type     MoK\a
_diffrn_radiation_wavelength     0.71073
_diffrn_radiation_monochromator     graphite
_diffrn_measurement_device_type     'Bruker SMART APEX CCD'
_diffrn_measurement_method     '\f and \w scans'
_diffrn_detector_area_resol_mean     8.3660
_diffrn_reflns_number     69242
_diffrn_reflns_av_R_equivalents     0.0572
_diffrn_reflns_av_sigmaI/netI     0.0353
_diffrn_reflns_theta_min     1.89
_diffrn_reflns_theta_max     28.63
_diffrn_reflns_theta_full     28.50
_diffrn_measured_fraction_theta_max     0.990
_diffrn_measured_fraction_theta_full     0.998
_diffrn_reflns_limit_h_min     -10
_diffrn_reflns_limit_h_max     11
_diffrn_reflns_limit_k_min     -28
_diffrn_reflns_limit_k_max     28
_diffrn_reflns_limit_l_min     -28
_diffrn_reflns_limit_l_max     28
_diffrn_reflns_reduction_process
;
;
_refine_special_details
;
Refinement on <i>F</i>^2^ for ALL reflections except those flagged by the user
for potential systematic errors. Weighted <i>R</i>-factors <i>wR</i> and all
goodnesses of fit <i>S</i> are based on <i>F</i>^2^, conventional
<i>R</i>-factors <i>R</i> are based on <i>F</i>, with <i>F</i> set to zero for
negative <i>F</i>^2^. The observed criterion of <i>F</i>^2^ > \s(<i>F</i>^2^)
is used only for calculating -<i>R</i>-factor-obs <i>etc</i>. and is not
relevant to the choice of reflections for refinement. <i>R</i>-factors based
on <i>F</i>^2^ are statistically about twice as large as those based on
<i>F</i>, and <i>R</i>-factors based on ALL data will be even larger.
;
_reflns_number_total     9850
_reflns_number_gt     7890
_reflns_threshold_expression     I>2\s(I)
_refine_ls_structure_factor_coef     Fsqd
_refine_ls_matrix_type     full
_refine_ls_R_factor_all     0.0568
_refine_ls_R_factor_gt     0.0436
_refine_ls_wR_factor_gt     0.1036
_refine_ls_wR_factor_ref     0.1123
_refine_ls_goodness_of_fit_ref     1.054
_refine_ls_restrained_S_all     1.054
_refine_ls_number_reflns     9850
_refine_ls_number_parameters     511
_refine_ls_number_restraints     0
_refine_ls_number_constraints     ?
_refine_ls_hydrogen_treatment     constr
_refine_ls_weighting_scheme     calc
_refine_ls_weighting_details
              'W=1/[\S^2^(FO^2^)+(0.0511P)^2^+1.0540P] WHERE P=(FO^2^+2FC^2^)/3'
_atom_sites_solution_hydrogens     geom
_atom_sites_solution_primary     ?
_atom_sites_solution_secondary     ?
_refine_ls_shift/su_max     0.001
_refine_ls_shift/su_mean     0.000
_refine_diff_density_max     0.336
_refine_diff_density_min     -0.341
_refine_ls_extinction_method     'none'
_refine_ls_abs_structure_details     ?
_refine_ls_abs_structure_Flack     .
loop_
    _atom_type_symbol
    _atom_type_description
    _atom_type_scat_dispersion_real
    _atom_type_scat_dispersion_imag
    _atom_type_scat_source
    C C 0.0033 0.0016 ' International Tables Vol C Tables 4.2.6.8 and 6.1.1.4'
    H H 0.0000 0.0000 ' International Tables Vol C Tables 4.2.6.8 and 6.1.1.4'
    N N 0.0061 0.0033 ' International Tables Vol C Tables 4.2.6.8 and 6.1.1.4'
    O O 0.0106 0.0060 ' International Tables Vol C Tables 4.2.6.8 and 6.1.1.4'
    S S 0.1246 0.1234 ' International Tables Vol C Tables 4.2.6.8 and 6.1.1.4'
_computing_data_collection     'APEX2 (Bruker, 2013)'
_computing_cell_refinement     'SAINT (Bruker, 2013)'
_computing_data_reduction     'SAINT (Bruker, 2013)'
_computing_structure_solution     'SHELXS97 (Sheldrick, 2008)'
_computing_structure_refinement     'SHELXL97 (Sheldrick, 2008)'
_computing_molecular_graphics
;
ORTEP-3 for Windows (Farrugia, 2012) and DIAMOND (Brandenburg & Putz,
2012).
;
_computing_publication_material
                                'WinGX (Farrugia, 2012) and PLATON (Spek, 2009)'
loop_
    _atom_site_type_symbol
    _atom_site_label
    _atom_site_fract_x
    _atom_site_fract_y
    _atom_site_fract_z
    _atom_site_U_iso_or_equiv
    _atom_site_thermal_displace_type
    _atom_site_calc_flag
    _atom_site_refinement_flags
    _atom_site_occupancy
    _atom_site_disorder_assembly
    _atom_site_disorder_group
    S S1 0.59531(4) 0.00119(2) 0.42718(2) 0.02260(10)
                                                    Uani d . 1.000 . .
    O O1 0.79183(14) 0.14802(5) 0.50471(5) 0.0337(3) Uani d . 1.000 . .
    O O2 0.74230(14) -0.08842(5) 0.50854(5) 0.0302(3) Uani d . 1.000 . .
    O O3 0.93261(13) -0.06779(5) 0.58848(5) 0.0285(3) Uani d . 1.000 . .
    N N1 0.60347(15) 0.12318(6) 0.42279(6) 0.0241(3) Uani d . 1.000 . .
    N N2 0.42172(15) 0.07810(6) 0.34568(6) 0.0263(4) Uani d . 1.000 . .
    N N3 0.36391(15) 0.01878(6) 0.32675(6) 0.0260(4) Uani d . 1.000 . .
    C C1 0.52809(17) 0.07228(7) 0.39283(7) 0.0228(4) Uani d . 1.000 . .
    C C2 0.71496(18) 0.10956(7) 0.47312(7) 0.0250(4) Uani d . 1.000 . .
    C C3 0.72573(17) 0.04065(6) 0.48243(7) 0.0227(4) Uani d . 1.000 . .
    C C4 0.82274(18) 0.01562(7) 0.52956(7) 0.0247(4) Uani d . 1.000 . .
    C C5 0.82622(18) -0.05181(7) 0.53990(7) 0.0244(4) Uani d . 1.000 . .
    C C6 0.9370(2) -0.13330(7) 0.60373(8) 0.0319(5) Uani d . 1.000 . .
    C C7 0.55457(18) 0.18631(6) 0.40694(7) 0.0244(4) Uani d . 1.000 . .
    C C8 0.4378(2) 0.21376(7) 0.43831(8) 0.0306(5) Uani d . 1.000 . .
    C C9 0.3904(2) 0.27400(8) 0.42290(9) 0.0368(5) Uani d . 1.000 . .
    C C10 0.4589(2) 0.30597(7) 0.37721(8) 0.0367(5) Uani d . 1.000 . .
    C C11 0.5760(2) 0.27798(8) 0.34637(8) 0.0389(6) Uani d . 1.000 . .
    C C12 0.6251(2) 0.21778(8) 0.36116(8) 0.0334(5) Uani d . 1.000 . .
    C C13 0.25712(18) 0.01879(7) 0.27854(7) 0.0260(4) Uani d . 1.000 . .
    C C14 0.1978(2) 0.07602(8) 0.24368(8) 0.0346(5) Uani d . 1.000 . .
    C C15 0.19100(18) -0.04256(8) 0.25778(7) 0.0279(4) Uani d . 1.000 . .
    C C16 0.2319(2) -0.09620(8) 0.29201(8) 0.0367(5) Uani d . 1.000 . .
    C C17 0.1656(2) -0.15299(8) 0.27352(9) 0.0408(6) Uani d . 1.000 . .
    C C18 0.0564(2) -0.15848(9) 0.22020(9) 0.0390(6) Uani d . 1.000 . .
    C C19 0.0179(2) -0.10561(9) 0.18561(9) 0.0436(6) Uani d . 1.000 . .
    C C20 0.0840(2) -0.04854(9) 0.20358(8) 0.0373(5) Uani d . 1.000 . .
    C C21 -0.0198(3) -0.22033(10) 0.20217(11) 0.0575(8) Uani d . 1.000 . .
    S S2 0.57525(4) -0.01716(2) 0.19020(2) 0.02340(10)
                                                     Uani d . 1.000 . .
    O O4 0.79280(13) 0.12820(5) 0.26255(5) 0.0291(3) Uani d . 1.000 . .
    O O5 0.70484(14) -0.10494(5) 0.27998(5) 0.0326(3) Uani d . 1.000 . .
    O O6 0.89186(13) -0.08142(5) 0.36026(5) 0.0286(3) Uani d . 1.000 . .
    N N4 0.60388(15) 0.10390(5) 0.18031(6) 0.0229(3) Uani d . 1.000 . .
    N N5 0.42977(16) 0.06042(6) 0.10082(6) 0.0266(4) Uani d . 1.000 . .
    N N6 0.35687(16) 0.00405(6) 0.08093(6) 0.0266(4) Uani d . 1.000 . .
    C C22 0.52529(17) 0.05328(6) 0.15065(7) 0.0230(4) Uani d . 1.000 . .
    C C23 0.70949(17) 0.09035(6) 0.23226(7) 0.0222(4) Uani d . 1.000 . .
    C C24 0.70620(17) 0.02231(6) 0.24547(7) 0.0221(4) Uani d . 1.000 . .
    C C25 0.79655(17) -0.00146(6) 0.29468(7) 0.0230(4) Uani d . 1.000 . .
    C C26 0.79111(18) -0.06797(7) 0.30954(7) 0.0239(4) Uani d . 1.000 . .
    C C27 0.8927(2) -0.14517(7) 0.38080(8) 0.0350(5) Uani d . 1.000 . .
    C C28 0.57567(17) 0.16650(6) 0.15832(7) 0.0244(4) Uani d . 1.000 . .
    C C29 0.49625(19) 0.20722(7) 0.19350(8) 0.0313(5) Uani d . 1.000 . .
    C C30 0.4714(2) 0.26784(8) 0.17250(9) 0.0401(6) Uani d . 1.000 . .
    C C31 0.5262(2) 0.28624(8) 0.11736(9) 0.0429(6) Uani d . 1.000 . .
    C C32 0.6065(2) 0.24503(8) 0.08284(9) 0.0415(6) Uani d . 1.000 . .
    C C33 0.6307(2) 0.18437(7) 0.10301(8) 0.0329(5) Uani d . 1.000 . .
    C C34 0.28762(18) 0.00516(7) 0.02447(7) 0.0246(4) Uani d . 1.000 . .
    C C35 0.2913(2) 0.05937(7) -0.01919(7) 0.0321(5) Uani d . 1.000 . .
    C C36 0.19741(18) -0.05168(7) 0.00294(7) 0.0257(4) Uani d . 1.000 . .
    C C37 0.2025(2) -0.10475(7) 0.03991(8) 0.0310(5) Uani d . 1.000 . .
    C C38 0.1130(2) -0.15691(8) 0.02074(8) 0.0358(5) Uani d . 1.000 . .
    C C39 0.0141(2) -0.15761(8) -0.03558(8) 0.0360(5) Uani d . 1.000 . .
    C C40 0.0101(2) -0.10492(8) -0.07239(9) 0.0404(5) Uani d . 1.000 . .
    C C41 0.1002(2) -0.05263(8) -0.05402(8) 0.0343(5) Uani d . 1.000 . .
    C C42 -0.0846(3) -0.21374(10) -0.05661(11) 0.0567(8) Uani d . 1.000 . .
    H H4 0.89000 0.04180 0.55660 0.0300 Uiso c RU 1.000 . .
    H H6A 0.83230 -0.14610 0.61550 0.0480 Uiso c RU 1.000 . .
    H H6B 1.02020 -0.14080 0.63860 0.0480 Uiso c RU 1.000 . .
    H H6C 0.96160 -0.15720 0.56740 0.0480 Uiso c RU 1.000 . .
    H H8 0.39080 0.19180 0.46980 0.0370 Uiso c RU 1.000 . .
    H H9 0.31010 0.29340 0.44400 0.0440 Uiso c RU 1.000 . .
    H H10 0.42570 0.34720 0.36690 0.0440 Uiso c RU 1.000 . .
    H H11 0.62300 0.30010 0.31490 0.0470 Uiso c RU 1.000 . .
    H H12 0.70590 0.19850 0.34020 0.0400 Uiso c RU 1.000 . .
    H H14A 0.24530 0.11280 0.26520 0.0520 Uiso c RU 1.000 . .
    H H14B 0.08040 0.07820 0.24180 0.0520 Uiso c RU 1.000 . .
    H H14C 0.22890 0.07450 0.20130 0.0520 Uiso c RU 1.000 . .
    H H16 0.30630 -0.09370 0.32850 0.0440 Uiso c RU 1.000 . .
    H H17 0.19520 -0.18890 0.29760 0.0490 Uiso c RU 1.000 . .
    H H19 -0.05520 -0.10840 0.14880 0.0520 Uiso c RU 1.000 . .
    H H20 0.05610 -0.01300 0.17870 0.0450 Uiso c RU 1.000 . .
    H H21A -0.12960 -0.22130 0.21390 0.0860 Uiso c RU 1.000 . .
    H H21B 0.04350 -0.25360 0.22390 0.0860 Uiso c RU 1.000 . .
    H H21C -0.02270 -0.22620 0.15700 0.0860 Uiso c RU 1.000 . .
    H H25 0.86560 0.02510 0.32060 0.0280 Uiso c RU 1.000 . .
    H H27A 0.79620 -0.15330 0.40140 0.0530 Uiso c RU 1.000 . .
    H H27B 0.98860 -0.15280 0.41020 0.0530 Uiso c RU 1.000 . .
    H H27C 0.89380 -0.17270 0.34480 0.0530 Uiso c RU 1.000 . .
    H H29 0.45920 0.19410 0.23140 0.0380 Uiso c RU 1.000 . .
    H H30 0.41680 0.29650 0.19610 0.0480 Uiso c RU 1.000 . .
    H H31 0.50860 0.32760 0.10310 0.0510 Uiso c RU 1.000 . .
    H H32 0.64510 0.25830 0.04530 0.0500 Uiso c RU 1.000 . .
    H H33 0.68420 0.15560 0.07920 0.0400 Uiso c RU 1.000 . .
    H H35A 0.35810 0.09240 0.00130 0.0480 Uiso c RU 1.000 . .
    H H35B 0.18180 0.07490 -0.03020 0.0480 Uiso c RU 1.000 . .
    H H35C 0.33650 0.04620 -0.05700 0.0480 Uiso c RU 1.000 . .
    H H37 0.26800 -0.10530 0.07880 0.0370 Uiso c RU 1.000 . .
    H H38 0.11930 -0.19270 0.04650 0.0430 Uiso c RU 1.000 . .
    H H40 -0.05590 -0.10450 -0.11120 0.0480 Uiso c RU 1.000 . .
    H H41 0.09570 -0.01730 -0.08040 0.0410 Uiso c RU 1.000 . .
    H H42A -0.19850 -0.20230 -0.06310 0.0850 Uiso c RU 1.000 . .
    H H42B -0.06860 -0.24610 -0.02470 0.0850 Uiso c RU 1.000 . .
    H H42C -0.05080 -0.22930 -0.09580 0.0850 Uiso c RU 1.000 . .
loop_
    _atom_site_aniso_label
    _atom_site_aniso_U_11
    _atom_site_aniso_U_22
    _atom_site_aniso_U_33
    _atom_site_aniso_U_12
    _atom_site_aniso_U_13
    _atom_site_aniso_U_23
    S1 0.0235(2) 0.0238(2) 0.0199(2) -0.00060(10)
                                                -0.00020(10)
                                                           -0.00110(10)
    O1 0.0348(6) 0.0278(6) 0.0350(6) -0.0002(5) -0.0117(5) -0.0044(5)
    O2 0.0365(6) 0.0277(5) 0.0250(5) -0.0039(4) -0.0030(5) 0.0016(4)
    O3 0.0288(6) 0.0262(5) 0.0286(6) 0.0011(4) -0.0055(4) 0.0035(4)
    N1 0.0253(6) 0.0225(6) 0.0230(6) 0.0015(5) -0.0033(5) -0.0004(5)
    N2 0.0260(7) 0.0280(6) 0.0239(6) 0.0021(5) -0.0021(5) -0.0034(5)
    N3 0.0259(7) 0.0287(6) 0.0224(6) 0.0013(5) -0.0022(5) -0.0040(5)
    C1 0.0225(7) 0.0253(7) 0.0203(7) 0.0018(5) 0.0012(5) -0.0021(5)
    C2 0.0244(7) 0.0257(7) 0.0241(7) 0.0016(5) -0.0005(6) -0.0020(6)
    C3 0.0209(7) 0.0244(7) 0.0229(7) 0.0003(5) 0.0031(6) -0.0014(5)
    C4 0.0227(7) 0.0268(7) 0.0240(7) -0.0003(5) -0.0006(6) -0.0012(6)
    C5 0.0217(7) 0.0288(7) 0.0228(7) -0.0004(5) 0.0024(6) 0.0006(6)
    C6 0.0347(9) 0.0277(8) 0.0318(8) 0.0031(6) -0.0025(7) 0.0054(6)
    C7 0.0268(8) 0.0212(7) 0.0235(7) 0.0003(5) -0.0048(6) -0.0017(5)
    C8 0.0328(9) 0.0275(7) 0.0320(8) -0.0003(6) 0.0056(7) -0.0009(6)
    C9 0.0357(9) 0.0275(8) 0.0477(10) 0.0042(6) 0.0068(8) -0.0027(7)
    C10 0.0419(10) 0.0241(7) 0.0417(10) 0.0013(7) -0.0053(8) 0.0029(7)
    C11 0.0494(11) 0.0340(9) 0.0335(9) -0.0030(7) 0.0052(8) 0.0083(7)
    C12 0.0386(9) 0.0335(8) 0.0288(8) 0.0021(7) 0.0063(7) 0.0011(6)
    C13 0.0202(7) 0.0371(8) 0.0203(7) 0.0019(6) 0.0012(6) -0.0025(6)
    C14 0.0290(9) 0.0438(9) 0.0292(8) 0.0007(7) -0.0052(7) 0.0053(7)
    C15 0.0202(7) 0.0394(8) 0.0237(7) 0.0007(6) 0.0009(6) -0.0057(6)
    C16 0.0290(9) 0.0410(9) 0.0373(9) 0.0027(7) -0.0090(7) -0.0070(7)
    C17 0.0321(9) 0.0367(9) 0.0505(11) 0.0038(7) -0.0087(8) -0.0081(8)
    C18 0.0266(9) 0.0456(10) 0.0437(10) 0.0008(7) -0.0006(7) -0.0190(8)
    C19 0.0362(10) 0.0593(12) 0.0323(9) -0.0035(8) -0.0091(8) -0.0150(8)
    C20 0.0338(9) 0.0501(10) 0.0260(8) -0.0007(7) -0.0061(7) -0.0025(7)
    C21 0.0447(12) 0.0523(12) 0.0720(15) -0.0036(9) -0.0093(11) -0.0260(11)
    S2 0.0273(2) 0.0195(2) 0.0226(2) -0.00130(10)
                                                -0.00100(10)
                                                           -0.00120(10)
    O4 0.0307(6) 0.0212(5) 0.0330(6) -0.0013(4) -0.0072(5) -0.0031(4)
    O5 0.0379(7) 0.0259(5) 0.0317(6) -0.0070(5) -0.0066(5) 0.0031(4)
    O6 0.0309(6) 0.0226(5) 0.0301(6) -0.0011(4) -0.0060(5) 0.0046(4)
    N4 0.0250(6) 0.0187(5) 0.0240(6) 0.0015(4) -0.0021(5) -0.0007(4)
    N5 0.0292(7) 0.0230(6) 0.0261(6) 0.0001(5) -0.0032(5) -0.0021(5)
    N6 0.0297(7) 0.0224(6) 0.0257(6) 0.0007(5) -0.0054(5) -0.0019(5)
    C22 0.0227(7) 0.0213(6) 0.0244(7) 0.0007(5) 0.0005(6) -0.0026(5)
    C23 0.0218(7) 0.0207(6) 0.0237(7) 0.0016(5) 0.0012(5) -0.0020(5)
    C24 0.0227(7) 0.0197(6) 0.0242(7) -0.0003(5) 0.0042(6) -0.0025(5)
    C25 0.0231(7) 0.0222(7) 0.0232(7) -0.0019(5) 0.0009(6) -0.0016(5)
    C26 0.0244(7) 0.0238(7) 0.0231(7) 0.0000(5) 0.0016(6) 0.0024(5)
    C27 0.0426(10) 0.0242(7) 0.0352(9) -0.0027(6) -0.0092(7) 0.0092(6)
    C28 0.0225(7) 0.0197(6) 0.0292(8) 0.0011(5) -0.0048(6) -0.0001(5)
    C29 0.0295(8) 0.0274(7) 0.0354(9) 0.0036(6) -0.0032(7) -0.0042(6)
    C30 0.0388(10) 0.0264(8) 0.0513(11) 0.0094(7) -0.0116(8) -0.0097(7)
    C31 0.0444(11) 0.0224(8) 0.0560(12) -0.0003(7) -0.0201(9) 0.0070(7)
    C32 0.0421(10) 0.0363(9) 0.0437(10) -0.0055(7) -0.0057(8) 0.0135(8)
    C33 0.0345(9) 0.0301(8) 0.0338(9) 0.0013(6) 0.0021(7) 0.0037(6)
    C34 0.0225(7) 0.0256(7) 0.0245(7) 0.0048(5) -0.0021(6) -0.0016(5)
    C35 0.0388(9) 0.0296(8) 0.0265(8) 0.0016(6) -0.0020(7) 0.0011(6)
    C36 0.0250(7) 0.0260(7) 0.0245(7) 0.0047(5) -0.0042(6) -0.0041(6)
    C37 0.0357(9) 0.0292(8) 0.0262(8) -0.0001(6) -0.0049(7) -0.0027(6)
    C38 0.0444(10) 0.0290(8) 0.0332(9) -0.0025(7) 0.0015(7) -0.0020(7)
    C39 0.0358(9) 0.0330(8) 0.0379(9) -0.0004(7) -0.0014(7) -0.0134(7)
    C40 0.0418(10) 0.0393(9) 0.0352(9) 0.0051(7) -0.0168(8) -0.0120(7)
    C41 0.0404(10) 0.0305(8) 0.0286(8) 0.0068(7) -0.0105(7) -0.0020(6)
    C42 0.0638(14) 0.0453(11) 0.0589(14) -0.0164(10) -0.0026(11) -0.0202(10)
_geom_special_details
;
Bond distances, angles <i>etc</i>. have been calculated using the rounded
fractional coordinates. All su's are estimated from the variances of the
(full) variance-covariance matrix. The cell e.s.d.'s are taken into account in
the estimation of distances, angles and torsion angles
;
loop_
    _geom_bond_atom_site_label_1
    _geom_bond_atom_site_label_2
    _geom_bond_site_symmetry_1
    _geom_bond_site_symmetry_2
    _geom_bond_distance
    _geom_bond_publ_flag
    S1 C1 . . 1.7676(16) no
    S1 C3 . . 1.7460(15) no
    S2 C22 . . 1.7699(14) no
    S2 C24 . . 1.7488(15) no
    O1 C2 . . 1.2122(19) no
    O2 C5 . . 1.2121(19) no
    O3 C5 . . 1.3430(19) no
    O3 C6 . . 1.4503(19) no
    O4 C23 . . 1.2160(18) no
    O5 C26 . . 1.2090(19) no
    O6 C26 . . 1.3373(19) no
    O6 C27 . . 1.4445(19) no
    N1 C7 . . 1.4517(19) no
    N1 C1 . . 1.390(2) no
    N1 C2 . . 1.383(2) no
    N2 C1 . . 1.282(2) no
    N2 N3 . . 1.4121(18) no
    N3 C13 . . 1.294(2) no
    N4 C22 . . 1.3931(18) no
    N4 C28 . . 1.4419(17) no
    N4 C23 . . 1.380(2) no
    N5 C22 . . 1.276(2) no
    N5 N6 . . 1.4059(19) no
    N6 C34 . . 1.290(2) no
    C2 C3 . . 1.501(2) no
    C3 C4 . . 1.342(2) no
    C4 C5 . . 1.471(2) no
    C7 C12 . . 1.384(2) no
    C7 C8 . . 1.383(2) no
    C8 C9 . . 1.388(2) no
    C9 C10 . . 1.380(2) no
    C10 C11 . . 1.384(2) no
    C11 C12 . . 1.388(2) no
    C13 C14 . . 1.501(2) no
    C13 C15 . . 1.484(2) no
    C15 C16 . . 1.395(2) no
    C15 C20 . . 1.398(2) no
    C16 C17 . . 1.385(2) no
    C17 C18 . . 1.393(3) no
    C18 C21 . . 1.511(3) no
    C18 C19 . . 1.381(3) no
    C19 C20 . . 1.387(3) no
    C4 H4 . . 0.9500 no
    C6 H6B . . 0.9800 no
    C6 H6C . . 0.9800 no
    C6 H6A . . 0.9800 no
    C8 H8 . . 0.9500 no
    C9 H9 . . 0.9500 no
    C10 H10 . . 0.9500 no
    C11 H11 . . 0.9500 no
    C12 H12 . . 0.9500 no
    C14 H14A . . 0.9800 no
    C14 H14B . . 0.9800 no
    C14 H14C . . 0.9800 no
    C16 H16 . . 0.9500 no
    C17 H17 . . 0.9500 no
    C19 H19 . . 0.9500 no
    C20 H20 . . 0.9500 no
    C21 H21B . . 0.9800 no
    C21 H21C . . 0.9800 no
    C21 H21A . . 0.9800 no
    C23 C24 . . 1.4958(19) no
    C24 C25 . . 1.336(2) no
    C25 C26 . . 1.472(2) no
    C28 C29 . . 1.380(2) no
    C28 C33 . . 1.382(2) no
    C29 C30 . . 1.392(2) no
    C30 C31 . . 1.381(3) no
    C31 C32 . . 1.382(3) no
    C32 C33 . . 1.387(2) no
    C34 C35 . . 1.504(2) no
    C34 C36 . . 1.487(2) no
    C36 C37 . . 1.393(2) no
    C36 C41 . . 1.397(2) no
    C37 C38 . . 1.389(2) no
    C38 C39 . . 1.393(2) no
    C39 C40 . . 1.385(2) no
    C39 C42 . . 1.507(3) no
    C40 C41 . . 1.390(2) no
    C25 H25 . . 0.9500 no
    C27 H27A . . 0.9800 no
    C27 H27B . . 0.9800 no
    C27 H27C . . 0.9800 no
    C29 H29 . . 0.9500 no
    C30 H30 . . 0.9500 no
    C31 H31 . . 0.9500 no
    C32 H32 . . 0.9500 no
    C33 H33 . . 0.9500 no
    C35 H35A . . 0.9800 no
    C35 H35B . . 0.9800 no
    C35 H35C . . 0.9800 no
    C37 H37 . . 0.9500 no
    C38 H38 . . 0.9500 no
    C40 H40 . . 0.9500 no
    C41 H41 . . 0.9500 no
    C42 H42A . . 0.9800 no
    C42 H42B . . 0.9800 no
    C42 H42C . . 0.9800 no
loop_
    _geom_angle_atom_site_label_1
    _geom_angle_atom_site_label_2
    _geom_angle_atom_site_label_3
    _geom_angle_site_symmetry_1
    _geom_angle_site_symmetry_2
    _geom_angle_site_symmetry_3
    _geom_angle
    _geom_angle_publ_flag
    C1 S1 C3 . . . 90.54(7) no
    C22 S2 C24 . . . 90.44(7) no
    C5 O3 C6 . . . 115.16(12) no
    C26 O6 C27 . . . 116.03(12) no
    C2 N1 C7 . . . 122.17(13) no
    C1 N1 C7 . . . 122.00(12) no
    C1 N1 C2 . . . 115.45(13) no
    N3 N2 C1 . . . 109.05(12) no
    N2 N3 C13 . . . 114.60(13) no
    C22 N4 C23 . . . 115.76(11) no
    C23 N4 C28 . . . 122.18(11) no
    C22 N4 C28 . . . 122.07(12) no
    N6 N5 C22 . . . 111.28(12) no
    N5 N6 C34 . . . 113.98(13) no
    S1 C1 N2 . . . 125.36(12) no
    S1 C1 N1 . . . 112.54(11) no
    N1 C1 N2 . . . 122.11(14) no
    O1 C2 N1 . . . 124.49(14) no
    O1 C2 C3 . . . 125.59(14) no
    N1 C2 C3 . . . 109.92(13) no
    S1 C3 C2 . . . 111.56(10) no
    S1 C3 C4 . . . 126.95(11) no
    C2 C3 C4 . . . 121.46(13) no
    C3 C4 C5 . . . 120.84(13) no
    O2 C5 O3 . . . 124.16(14) no
    O2 C5 C4 . . . 123.97(14) no
    O3 C5 C4 . . . 111.86(13) no
    N1 C7 C12 . . . 119.78(13) no
    C8 C7 C12 . . . 121.39(14) no
    N1 C7 C8 . . . 118.83(13) no
    C7 C8 C9 . . . 118.82(15) no
    C8 C9 C10 . . . 120.57(16) no
    C9 C10 C11 . . . 119.96(15) no
    C10 C11 C12 . . . 120.32(16) no
    C7 C12 C11 . . . 118.94(15) no
    N3 C13 C14 . . . 124.30(14) no
    N3 C13 C15 . . . 116.33(13) no
    C14 C13 C15 . . . 119.36(13) no
    C13 C15 C16 . . . 121.22(14) no
    C13 C15 C20 . . . 121.17(15) no
    C16 C15 C20 . . . 117.61(16) no
    C15 C16 C17 . . . 120.94(16) no
    C16 C17 C18 . . . 121.22(17) no
    C19 C18 C21 . . . 121.55(17) no
    C17 C18 C19 . . . 117.95(17) no
    C17 C18 C21 . . . 120.48(18) no
    C18 C19 C20 . . . 121.31(17) no
    C15 C20 C19 . . . 120.95(17) no
    C3 C4 H4 . . . 120.00 no
    C5 C4 H4 . . . 120.00 no
    O3 C6 H6A . . . 109.00 no
    O3 C6 H6B . . . 109.00 no
    O3 C6 H6C . . . 109.00 no
    H6A C6 H6B . . . 110.00 no
    H6A C6 H6C . . . 109.00 no
    H6B C6 H6C . . . 109.00 no
    C7 C8 H8 . . . 121.00 no
    C9 C8 H8 . . . 121.00 no
    C10 C9 H9 . . . 120.00 no
    C8 C9 H9 . . . 120.00 no
    C9 C10 H10 . . . 120.00 no
    C11 C10 H10 . . . 120.00 no
    C12 C11 H11 . . . 120.00 no
    C10 C11 H11 . . . 120.00 no
    C7 C12 H12 . . . 121.00 no
    C11 C12 H12 . . . 121.00 no
    C13 C14 H14A . . . 109.00 no
    C13 C14 H14B . . . 110.00 no
    C13 C14 H14C . . . 109.00 no
    H14A C14 H14B . . . 109.00 no
    H14A C14 H14C . . . 109.00 no
    H14B C14 H14C . . . 109.00 no
    C17 C16 H16 . . . 120.00 no
    C15 C16 H16 . . . 119.00 no
    C16 C17 H17 . . . 119.00 no
    C18 C17 H17 . . . 119.00 no
    C20 C19 H19 . . . 119.00 no
    C18 C19 H19 . . . 119.00 no
    C15 C20 H20 . . . 120.00 no
    C19 C20 H20 . . . 120.00 no
    C18 C21 H21A . . . 109.00 no
    C18 C21 H21B . . . 109.00 no
    C18 C21 H21C . . . 109.00 no
    H21A C21 H21B . . . 109.00 no
    H21A C21 H21C . . . 110.00 no
    H21B C21 H21C . . . 109.00 no
    S2 C22 N4 . . . 112.14(10) no
    S2 C22 N5 . . . 127.04(11) no
    N4 C22 N5 . . . 120.82(13) no
    O4 C23 N4 . . . 124.89(12) no
    O4 C23 C24 . . . 125.29(13) no
    N4 C23 C24 . . . 109.82(12) no
    S2 C24 C23 . . . 111.77(10) no
    S2 C24 C25 . . . 127.74(11) no
    C23 C24 C25 . . . 120.49(13) no
    C24 C25 C26 . . . 121.26(13) no
    O5 C26 O6 . . . 125.04(14) no
    O5 C26 C25 . . . 123.98(14) no
    O6 C26 C25 . . . 110.97(13) no
    N4 C28 C29 . . . 119.09(13) no
    N4 C28 C33 . . . 119.18(13) no
    C29 C28 C33 . . . 121.73(13) no
    C28 C29 C30 . . . 118.84(15) no
    C29 C30 C31 . . . 119.92(16) no
    C30 C31 C32 . . . 120.57(16) no
    C31 C32 C33 . . . 120.02(17) no
    C28 C33 C32 . . . 118.91(15) no
    N6 C34 C35 . . . 124.61(14) no
    N6 C34 C36 . . . 116.04(13) no
    C35 C34 C36 . . . 119.35(13) no
    C34 C36 C37 . . . 121.08(14) no
    C34 C36 C41 . . . 120.86(14) no
    C37 C36 C41 . . . 118.02(14) no
    C36 C37 C38 . . . 120.91(15) no
    C37 C38 C39 . . . 121.15(16) no
    C38 C39 C40 . . . 117.78(16) no
    C38 C39 C42 . . . 121.62(16) no
    C40 C39 C42 . . . 120.60(17) no
    C39 C40 C41 . . . 121.64(17) no
    C36 C41 C40 . . . 120.49(16) no
    C24 C25 H25 . . . 119.00 no
    C26 C25 H25 . . . 119.00 no
    O6 C27 H27A . . . 109.00 no
    O6 C27 H27B . . . 110.00 no
    O6 C27 H27C . . . 109.00 no
    H27A C27 H27B . . . 109.00 no
    H27A C27 H27C . . . 109.00 no
    H27B C27 H27C . . . 109.00 no
    C28 C29 H29 . . . 121.00 no
    C30 C29 H29 . . . 121.00 no
    C29 C30 H30 . . . 120.00 no
    C31 C30 H30 . . . 120.00 no
    C30 C31 H31 . . . 120.00 no
    C32 C31 H31 . . . 120.00 no
    C31 C32 H32 . . . 120.00 no
    C33 C32 H32 . . . 120.00 no
    C28 C33 H33 . . . 121.00 no
    C32 C33 H33 . . . 121.00 no
    C34 C35 H35A . . . 109.00 no
    C34 C35 H35B . . . 109.00 no
    C34 C35 H35C . . . 109.00 no
    H35A C35 H35B . . . 109.00 no
    H35A C35 H35C . . . 109.00 no
    H35B C35 H35C . . . 110.00 no
    C36 C37 H37 . . . 120.00 no
    C38 C37 H37 . . . 119.00 no
    C37 C38 H38 . . . 119.00 no
    C39 C38 H38 . . . 119.00 no
    C39 C40 H40 . . . 119.00 no
    C41 C40 H40 . . . 119.00 no
    C36 C41 H41 . . . 120.00 no
    C40 C41 H41 . . . 120.00 no
    C39 C42 H42A . . . 109.00 no
    C39 C42 H42B . . . 109.00 no
    C39 C42 H42C . . . 109.00 no
    H42A C42 H42B . . . 110.00 no
    H42A C42 H42C . . . 109.00 no
    H42B C42 H42C . . . 109.00 no
loop_
    _geom_torsion_atom_site_label_1
    _geom_torsion_atom_site_label_2
    _geom_torsion_atom_site_label_3
    _geom_torsion_atom_site_label_4
    _geom_torsion_site_symmetry_1
    _geom_torsion_site_symmetry_2
    _geom_torsion_site_symmetry_3
    _geom_torsion_site_symmetry_4
    _geom_torsion
    _geom_torsion_publ_flag
    C3 S1 C1 N1 . . . . 0.11(11) no
    C3 S1 C1 N2 . . . . -179.71(14) no
    C1 S1 C3 C2 . . . . -0.07(11) no
    C1 S1 C3 C4 . . . . 177.97(15) no
    C24 S2 C22 N4 . . . . -1.44(11) no
    C24 S2 C22 N5 . . . . 178.62(15) no
    C22 S2 C24 C23 . . . . -0.07(10) no
    C22 S2 C24 C25 . . . . 179.95(14) no
    C6 O3 C5 C4 . . . . 176.87(12) no
    C6 O3 C5 O2 . . . . -2.7(2) no
    C27 O6 C26 C25 . . . . 177.82(12) no
    C27 O6 C26 O5 . . . . -1.2(2) no
    C2 N1 C1 S1 . . . . -0.13(16) no
    C7 N1 C2 C3 . . . . 173.02(13) no
    C1 N1 C7 C8 . . . . 90.13(18) no
    C1 N1 C7 C12 . . . . -89.96(18) no
    C2 N1 C7 C8 . . . . -82.35(19) no
    C2 N1 C7 C12 . . . . 97.56(18) no
    C1 N1 C2 O1 . . . . -179.89(15) no
    C1 N1 C2 C3 . . . . 0.08(17) no
    C7 N1 C2 O1 . . . . -7.0(2) no
    C7 N1 C1 N2 . . . . 6.8(2) no
    C2 N1 C1 N2 . . . . 179.70(14) no
    C7 N1 C1 S1 . . . . -173.08(11) no
    N3 N2 C1 N1 . . . . -178.21(13) no
    C1 N2 N3 C13 . . . . -178.90(13) no
    N3 N2 C1 S1 . . . . 1.60(18) no
    N2 N3 C13 C14 . . . . 0.8(2) no
    N2 N3 C13 C15 . . . . -178.93(12) no
    C23 N4 C22 N5 . . . . -177.30(14) no
    C28 N4 C22 S2 . . . . -176.83(11) no
    C23 N4 C22 S2 . . . . 2.75(16) no
    C22 N4 C23 O4 . . . . 177.12(14) no
    C22 N4 C23 C24 . . . . -2.73(17) no
    C28 N4 C23 O4 . . . . -3.3(2) no
    C28 N4 C23 C24 . . . . 176.84(12) no
    C22 N4 C28 C29 . . . . 110.72(17) no
    C22 N4 C28 C33 . . . . -70.12(19) no
    C28 N4 C22 N5 . . . . 3.1(2) no
    C23 N4 C28 C33 . . . . 110.33(17) no
    C23 N4 C28 C29 . . . . -68.83(19) no
    N6 N5 C22 S2 . . . . 3.38(19) no
    N6 N5 C22 N4 . . . . -176.57(13) no
    C22 N5 N6 C34 . . . . -165.53(14) no
    N5 N6 C34 C36 . . . . -175.22(13) no
    N5 N6 C34 C35 . . . . 4.0(2) no
    O1 C2 C3 C4 . . . . 1.8(2) no
    O1 C2 C3 S1 . . . . 179.97(14) no
    N1 C2 C3 S1 . . . . 0.02(16) no
    N1 C2 C3 C4 . . . . -178.15(14) no
    C2 C3 C4 C5 . . . . 177.02(14) no
    S1 C3 C4 C5 . . . . -0.8(2) no
    C3 C4 C5 O2 . . . . -1.5(2) no
    C3 C4 C5 O3 . . . . 178.91(14) no
    N1 C7 C8 C9 . . . . -179.64(15) no
    C12 C7 C8 C9 . . . . 0.5(2) no
    N1 C7 C12 C11 . . . . 179.59(14) no
    C8 C7 C12 C11 . . . . -0.5(2) no
    C7 C8 C9 C10 . . . . -0.2(3) no
    C8 C9 C10 C11 . . . . -0.1(3) no
    C9 C10 C11 C12 . . . . 0.0(3) no
    C10 C11 C12 C7 . . . . 0.3(3) no
    N3 C13 C15 C16 . . . . 5.6(2) no
    C14 C13 C15 C20 . . . . 5.1(2) no
    N3 C13 C15 C20 . . . . -175.20(15) no
    C14 C13 C15 C16 . . . . -174.20(15) no
    C13 C15 C20 C19 . . . . -177.58(15) no
    C13 C15 C16 C17 . . . . 177.81(15) no
    C16 C15 C20 C19 . . . . 1.7(2) no
    C20 C15 C16 C17 . . . . -1.5(2) no
    C15 C16 C17 C18 . . . . 0.1(3) no
    C16 C17 C18 C19 . . . . 1.0(3) no
    C16 C17 C18 C21 . . . . -177.52(18) no
    C21 C18 C19 C20 . . . . 177.73(18) no
    C17 C18 C19 C20 . . . . -0.8(3) no
    C18 C19 C20 C15 . . . . -0.6(3) no
    O4 C23 C24 S2 . . . . -178.30(12) no
    O4 C23 C24 C25 . . . . 1.7(2) no
    N4 C23 C24 S2 . . . . 1.55(15) no
    N4 C23 C24 C25 . . . . -178.47(14) no
    S2 C24 C25 C26 . . . . -2.0(2) no
    C23 C24 C25 C26 . . . . 178.07(13) no
    C24 C25 C26 O5 . . . . -1.4(2) no
    C24 C25 C26 O6 . . . . 179.53(14) no
    N4 C28 C29 C30 . . . . 179.08(14) no
    C33 C28 C29 C30 . . . . -0.1(2) no
    N4 C28 C33 C32 . . . . -178.52(14) no
    C29 C28 C33 C32 . . . . 0.6(2) no
    C28 C29 C30 C31 . . . . -0.1(2) no
    C29 C30 C31 C32 . . . . -0.3(3) no
    C30 C31 C32 C33 . . . . 0.9(3) no
    C31 C32 C33 C28 . . . . -1.0(3) no
    N6 C34 C36 C37 . . . . -6.3(2) no
    N6 C34 C36 C41 . . . . 171.27(15) no
    C35 C34 C36 C37 . . . . 174.39(15) no
    C35 C34 C36 C41 . . . . -8.0(2) no
    C34 C36 C37 C38 . . . . 177.40(15) no
    C41 C36 C37 C38 . . . . -0.3(2) no
    C34 C36 C41 C40 . . . . -176.81(15) no
    C37 C36 C41 C40 . . . . 0.9(2) no
    C36 C37 C38 C39 . . . . -0.7(3) no
    C37 C38 C39 C40 . . . . 1.1(3) no
    C37 C38 C39 C42 . . . . -179.48(18) no
    C38 C39 C40 C41 . . . . -0.5(3) no
    C42 C39 C40 C41 . . . . -179.92(18) no
    C39 C40 C41 C36 . . . . -0.5(3) no
loop_
    _geom_hbond_atom_site_label_D
    _geom_hbond_atom_site_label_H
    _geom_hbond_atom_site_label_A
    _geom_hbond_site_symmetry_A
    _geom_hbond_distance_DH
    _geom_hbond_distance_HA
    _geom_hbond_distance_DA
    _geom_hbond_angle_DHA
    _geom_hbond_publ_flag
    C4 H4 O6 3_756 0.95 2.56 3.4802(19) 163 yes
    C6 H6B O4 3_756 0.98 2.52 3.465(2) 163 yes
    C8 H8 O2 3_656 0.95 2.56 3.359(2) 142 yes
    C12 H12 O4 . 0.95 2.43 3.302(2) 152 yes
    C14 H14A N2 . 0.9800 2.2800 2.728(2) 107.00 no
    C27 H27B O1 3_756 0.98 2.45 3.410(2) 166 yes
    C30 H30 O5 2_655 0.95 2.44 3.331(2) 157 yes
    C32 H32 O1 4_554 0.95 2.57 3.340(2) 139 yes
    C35 H35A N5 . 0.9800 2.2700 2.718(2) 106.00 no
    C33 H33 Cg 3_655 0.95 2.58 3.4951(19) 162 yes
_iucr_refine_instructions_details
;
TITL HA-125 (SKM-005) in P2(1)/c
CELL  0.71073   8.3713  21.5677  21.5915   90.000   96.411   90.000
ZERR    8.00   0.0012   0.0030   0.0031   0.000   0.002   0.000
LATT 1
SYMM -X, 1/2+Y, 1/2-Z
SFAC C  H  N  O  S
UNIT 168  152  24  24  8
L.S. 13
ACTA 57
EQIV $1 -x+2, -y, -z+1
HTAB C4 O6_$1
HTAB C6 O4_$1
EQIV $2 -x+1, -y, -z+1
HTAB C8 O2_$2
HTAB C12 O4
HTAB C25 O3_$1
HTAB C27 O1_$1
BOND $H
FMAP 2
PLAN 5
SIZE 0.11 0.19 0.19
CONF
TEMP -123
WGHT    0.051100    1.054000
FVAR       0.19447
S1    5    0.595309    0.001188    0.427185    11.00000    0.02347    0.02375 =
         0.01994   -0.00111   -0.00020   -0.00057
O1    4    0.791831    0.148019    0.504711    11.00000    0.03484    0.02779 =
         0.03500   -0.00441   -0.01167   -0.00015
O2    4    0.742301   -0.088416    0.508536    11.00000    0.03649    0.02768 =
         0.02500    0.00162   -0.00305   -0.00390
O3    4    0.932614   -0.067792    0.588480    11.00000    0.02880    0.02620 =
         0.02856    0.00346   -0.00548    0.00108
N1    3    0.603468    0.123184    0.422788    11.00000    0.02534    0.02246 =
         0.02304   -0.00042   -0.00331    0.00146
N2    3    0.421718    0.078097    0.345683    11.00000    0.02597    0.02800 =
         0.02392   -0.00341   -0.00214    0.00211
N3    3    0.363909    0.018778    0.326746    11.00000    0.02588    0.02867 =
         0.02237   -0.00405   -0.00216    0.00131
C1    1    0.528092    0.072282    0.392833    11.00000    0.02250    0.02532 =
         0.02031   -0.00208    0.00122    0.00184
C2    1    0.714964    0.109561    0.473118    11.00000    0.02438    0.02565 =
         0.02414   -0.00203   -0.00049    0.00162
C3    1    0.725725    0.040651    0.482426    11.00000    0.02094    0.02440 =
         0.02295   -0.00142    0.00306    0.00026
C4    1    0.822739    0.015623    0.529558    11.00000    0.02268    0.02685 =
         0.02399   -0.00120   -0.00064   -0.00031
AFIX  43
H4    2    0.890003    0.041786    0.556580    11.00000   -1.20000
AFIX   0
C5    1    0.826216   -0.051809    0.539897    11.00000    0.02174    0.02884 =
         0.02281    0.00057    0.00236   -0.00037
C6    1    0.937012   -0.133300    0.603734    11.00000    0.03466    0.02767 =
         0.03185    0.00536   -0.00246    0.00310
AFIX 137
H6A   2    0.832251   -0.146130    0.615529    11.00000   -1.50000
H6B   2    1.020176   -0.140813    0.638593    11.00000   -1.50000
H6C   2    0.961580   -0.157223    0.567389    11.00000   -1.50000
AFIX   0
C7    1    0.554565    0.186314    0.406941    11.00000    0.02680    0.02122 =
         0.02351   -0.00174   -0.00481    0.00031
C8    1    0.437784    0.213760    0.438307    11.00000    0.03279    0.02749 =
         0.03202   -0.00092    0.00560   -0.00034
AFIX  43
H8    2    0.390822    0.191777    0.469834    11.00000   -1.20000
AFIX   0
C9    1    0.390427    0.274000    0.422895    11.00000    0.03575    0.02748 =
         0.04774   -0.00270    0.00678    0.00416
AFIX  43
H9    2    0.310133    0.293390    0.443989    11.00000   -1.20000
AFIX   0
C10   1    0.458935    0.305972    0.377209    11.00000    0.04192    0.02412 =
         0.04175    0.00294   -0.00531    0.00135
AFIX  43
H10   2    0.425735    0.347179    0.366937    11.00000   -1.20000
AFIX   0
C11   1    0.576009    0.277982    0.346367    11.00000    0.04940    0.03398 =
         0.03346    0.00827    0.00516   -0.00304
AFIX  43
H11   2    0.623012    0.300064    0.314915    11.00000   -1.20000
AFIX   0
C12   1    0.625149    0.217776    0.361156    11.00000    0.03860    0.03353 =
         0.02880    0.00106    0.00634    0.00211
AFIX  43
H12   2    0.705866    0.198488    0.340207    11.00000   -1.20000
AFIX   0
C13   1    0.257124    0.018789    0.278536    11.00000    0.02021    0.03708 =
         0.02026   -0.00247    0.00116    0.00190
C14   1    0.197773    0.076021    0.243676    11.00000    0.02897    0.04382 =
         0.02924    0.00529   -0.00516    0.00071
AFIX 137
H14A  2    0.245320    0.112763    0.265164    11.00000   -1.50000
H14B  2    0.080403    0.078167    0.241839    11.00000   -1.50000
H14C  2    0.228851    0.074495    0.201268    11.00000   -1.50000
AFIX   0
C15   1    0.191000   -0.042562    0.257777    11.00000    0.02016    0.03937 =
         0.02368   -0.00574    0.00090    0.00073
C16   1    0.231901   -0.096200    0.292006    11.00000    0.02895    0.04097 =
         0.03733   -0.00698   -0.00903    0.00272
AFIX  43
H16   2    0.306282   -0.093744    0.328521    11.00000   -1.20000
AFIX   0
C17   1    0.165619   -0.152994    0.273517    11.00000    0.03214    0.03671 =
         0.05049   -0.00807   -0.00870    0.00378
AFIX  43
H17   2    0.195208   -0.188871    0.297638    11.00000   -1.20000
AFIX   0
C18   1    0.056350   -0.158480    0.220197    11.00000    0.02660    0.04558 =
         0.04367   -0.01904   -0.00062    0.00080
C19   1    0.017923   -0.105607    0.185613    11.00000    0.03619    0.05927 =
         0.03231   -0.01496   -0.00910   -0.00351
AFIX  43
H19   2   -0.055226   -0.108390    0.148773    11.00000   -1.20000
AFIX   0
C20   1    0.083964   -0.048542    0.203582    11.00000    0.03382    0.05010 =
         0.02596   -0.00249   -0.00610   -0.00073
AFIX  43
H20   2    0.056074   -0.013002    0.178708    11.00000   -1.20000
AFIX   0
C21   1   -0.019801   -0.220325    0.202169    11.00000    0.04465    0.05230 =
         0.07204   -0.02604   -0.00926   -0.00365
AFIX 137
H21A  2   -0.129568   -0.221296    0.213866    11.00000   -1.50000
H21B  2    0.043487   -0.253604    0.223896    11.00000   -1.50000
H21C  2   -0.022728   -0.226201    0.157049    11.00000   -1.50000
AFIX   0
S2    5    0.575253   -0.017162    0.190198    11.00000    0.02733    0.01953 =
         0.02256   -0.00124   -0.00102   -0.00131
O4    4    0.792800    0.128205    0.262551    11.00000    0.03067    0.02119 =
         0.03298   -0.00310   -0.00716   -0.00130
O5    4    0.704840   -0.104943    0.279978    11.00000    0.03788    0.02588 =
         0.03173    0.00314   -0.00656   -0.00700
O6    4    0.891857   -0.081416    0.360261    11.00000    0.03093    0.02262 =
         0.03005    0.00457   -0.00598   -0.00110
N4    3    0.603885    0.103895    0.180310    11.00000    0.02496    0.01873 =
         0.02404   -0.00072   -0.00212    0.00150
N5    3    0.429770    0.060420    0.100822    11.00000    0.02918    0.02298 =
         0.02609   -0.00215   -0.00323    0.00006
N6    3    0.356866    0.004046    0.080927    11.00000    0.02971    0.02241 =
         0.02573   -0.00187   -0.00535    0.00074
C22   1    0.525293    0.053280    0.150652    11.00000    0.02272    0.02125 =
         0.02443   -0.00260    0.00045    0.00069
C23   1    0.709486    0.090351    0.232262    11.00000    0.02178    0.02065 =
         0.02368   -0.00198    0.00125    0.00155
C24   1    0.706196    0.022308    0.245472    11.00000    0.02269    0.01969 =
         0.02420   -0.00248    0.00425   -0.00033
C25   1    0.796554   -0.001465    0.294682    11.00000    0.02309    0.02222 =
         0.02323   -0.00156    0.00090   -0.00189
AFIX  43
H25   2    0.865644    0.025068    0.320583    11.00000   -1.20000
AFIX   0
C26   1    0.791112   -0.067974    0.309537    11.00000    0.02440    0.02376 =
         0.02310    0.00235    0.00160   -0.00002
C27   1    0.892668   -0.145175    0.380799    11.00000    0.04256    0.02420 =
         0.03519    0.00917   -0.00920   -0.00273
AFIX 137
H27A  2    0.796199   -0.153291    0.401378    11.00000   -1.50000
H27B  2    0.988562   -0.152767    0.410199    11.00000   -1.50000
H27C  2    0.893795   -0.172718    0.344751    11.00000   -1.50000
AFIX   0
C28   1    0.575670    0.166502    0.158321    11.00000    0.02247    0.01975 =
         0.02916   -0.00007   -0.00478    0.00111
C29   1    0.496250    0.207223    0.193498    11.00000    0.02950    0.02742 =
         0.03536   -0.00418   -0.00315    0.00362
AFIX  43
H29   2    0.459156    0.194120    0.231393    11.00000   -1.20000
AFIX   0
C30   1    0.471421    0.267841    0.172496    11.00000    0.03880    0.02645 =
         0.05134   -0.00973   -0.01158    0.00940
AFIX  43
H30   2    0.416828    0.296527    0.196062    11.00000   -1.20000
AFIX   0
C31   1    0.526225    0.286243    0.117364    11.00000    0.04441    0.02241 =
         0.05604    0.00704   -0.02006   -0.00031
AFIX  43
H31   2    0.508585    0.327593    0.103051    11.00000   -1.20000
AFIX   0
C32   1    0.606489    0.245035    0.082842    11.00000    0.04213    0.03627 =
         0.04367    0.01347   -0.00573   -0.00547
AFIX  43
H32   2    0.645112    0.258266    0.045274    11.00000   -1.20000
AFIX   0
C33   1    0.630692    0.184373    0.103008    11.00000    0.03454    0.03007 =
         0.03380    0.00373    0.00209    0.00133
AFIX  43
H33   2    0.684217    0.155570    0.079193    11.00000   -1.20000
AFIX   0
C34   1    0.287621    0.005162    0.024465    11.00000    0.02252    0.02556 =
         0.02454   -0.00155   -0.00212    0.00476
C35   1    0.291328    0.059365   -0.019187    11.00000    0.03885    0.02960 =
         0.02645    0.00108   -0.00202    0.00164
AFIX 137
H35A  2    0.358143    0.092401    0.001268    11.00000   -1.50000
H35B  2    0.181798    0.074854   -0.030242    11.00000   -1.50000
H35C  2    0.336457    0.046156   -0.057029    11.00000   -1.50000
AFIX   0
C36   1    0.197411   -0.051683    0.002937    11.00000    0.02497    0.02604 =
         0.02449   -0.00411   -0.00421    0.00468
C37   1    0.202479   -0.104749    0.039914    11.00000    0.03573    0.02922 =
         0.02618   -0.00270   -0.00495   -0.00011
AFIX  43
H37   2    0.268042   -0.105258    0.078773    11.00000   -1.20000
AFIX   0
C38   1    0.112993   -0.156907    0.020736    11.00000    0.04437    0.02900 =
         0.03325   -0.00204    0.00154   -0.00253
AFIX  43
H38   2    0.119349   -0.192734    0.046489    11.00000   -1.20000
AFIX   0
C39   1    0.014108   -0.157608   -0.035585    11.00000    0.03576    0.03302 =
         0.03787   -0.01341   -0.00145   -0.00036
C40   1    0.010078   -0.104920   -0.072391    11.00000    0.04176    0.03928 =
         0.03518   -0.01197   -0.01678    0.00507
AFIX  43
H40   2   -0.055932   -0.104508   -0.111150    11.00000   -1.20000
AFIX   0
C41   1    0.100218   -0.052634   -0.054024    11.00000    0.04041    0.03045 =
         0.02857   -0.00199   -0.01051    0.00684
AFIX  43
H41   2    0.095705   -0.017277   -0.080402    11.00000   -1.20000
AFIX   0
C42   1   -0.084588   -0.213739   -0.056607    11.00000    0.06376    0.04526 =
         0.05885   -0.02025   -0.00263   -0.01645
AFIX 137
H42A  2   -0.198545   -0.202325   -0.063063    11.00000   -1.50000
H42B  2   -0.068605   -0.246116   -0.024671    11.00000   -1.50000
H42C  2   -0.050803   -0.229282   -0.095760    11.00000   -1.50000
AFIX   0
HKLF 4
REM  HA-125 (SKM-005) in P2(1)/c
REM R1 =  0.0436 for    7890 Fo > 4sig(Fo)  and  0.0568 for all    9850 data
REM    511 parameters refined using      0 restraints
END
WGHT      0.0511      1.0540
REM Highest difference peak  0.336,  deepest hole -0.341,  1-sigma level  0.059
Q1    1   0.2192 -0.0132  0.2701  11.00000  0.05    0.34
Q2    1   0.5692  0.1573  0.4126  11.00000  0.05    0.33
Q3    1   0.7192  0.0736  0.4782  11.00000  0.05    0.32
Q4    1   0.7070  0.0551  0.2417  11.00000  0.05    0.32
Q5    1   0.4697  0.1946  0.4136  11.00000  0.05    0.29
;
