# Supplementary material for: Methyl (2Z)-((2Z)-2-{(2E)-[1-(4-methyl­phen­yl)ethyl­idene]hydrazinyl­idene}-4-oxo-3-phenyl-1,3-thia­zolidin-5-yl­idene)ethano­ate
Source: Acta Crystallogr Sect E Struct Rep Online. 2013 Aug 10;69(Pt 9):o1401–2. doi: 10.1107/S1600536813021533 (PMC3884445; doi:10.1107/S1600536813021533)
Supplement: Supplementary file 2 [file e-69-o1401-Isup2.hkl]

#
# h,k,l, Fc-squared, Fo-squared, sigma(Fo-squared), status flag
#
data_I
_shelx_title ' HA-125 (SKM-005) in P2(1)/c'
_shelx_refln_list_code          4
_shelx_F_calc_maximum      560.78
_exptl_crystal_F_000      1648.00
_reflns_d_resolution_high  0.7417

loop_
 _space_group_symop_operation_xyz
 'x, y, z'
 '-x, y+1/2, -z+1/2'
 '-x, -y, -z'
 'x, -y-1/2, z-1/2'

_cell_length_a     8.3713
_cell_length_b    21.5677
_cell_length_c    21.5915
_cell_angle_alpha  90.000
_cell_angle_beta   96.411
_cell_angle_gamma  90.000

_shelx_F_squared_multiplier     1.000

loop_
 _refln_index_h
 _refln_index_k
 _refln_index_l
 _refln_F_squared_calc
 _refln_F_squared_meas
 _refln_F_squared_sigma
 _refln_observed_status
   1   0   0      23737.88      25388.81       526.45 o
   2   0   0       2206.03       2160.30        43.11 o
   3   0   0       1091.01       1230.71        28.06 o
   4   0   0         10.57          1.05         3.87 o
   5   0   0      10485.69      11277.41       192.35 o
   6   0   0       8136.02       8600.93       167.72 o
   7   0   0        661.49        674.92        35.38 o
   8   0   0       1324.51       1333.78        82.21 o
   9   0   0        357.81        311.07        40.63 o
  10   0   0       2359.64       2539.61       268.39 o
  11   0   0        121.98         64.47        19.57 o
   1   1   0       7171.82       7550.83       122.20 o
   2   1   0       3148.78       3014.46        42.85 o
   3   1   0        274.64        243.91         8.12 o
   4   1   0       2414.86       2463.63        35.81 o
   5   1   0        393.00        319.86        10.57 o
   6   1   0       1343.74       1369.16        30.54 o
   7   1   0          0.25          4.20         5.01 o
   8   1   0         43.68         55.89        17.94 o
   9   1   0          0.21          8.15        11.51 o
  10   1   0          4.81          8.21         9.43 o
  11   1   0        136.41         80.37        16.63 o
   0   2   0      68573.81      62062.71      2588.47 o
   1   2   0        222.61        207.31         6.63 o
   2   2   0      42985.87      46629.78       584.26 o
   3   2   0          8.46         34.67         6.39 o
   4   2   0        173.02        119.81         6.39 o
   5   2   0        839.09        791.17        18.10 o
   6   2   0       2363.80       2362.00        43.86 o
   7   2   0        673.39        662.87        25.20 o
   8   2   0        995.24       1065.94        45.34 o
   9   2   0        203.11        231.07        27.40 o
  10   2   0        674.77        743.54        53.14 o
  11   2   0         14.84         21.41        13.68 o
   1   3   0         22.74         34.44         4.42 o
   2   3   0       2207.36       2424.98        37.84 o
   3   3   0       1253.46       1273.72        22.50 o
   4   3   0        258.23        284.45         9.32 o
   5   3   0         76.12         77.50         6.61 o
   6   3   0         81.72         47.96         7.37 o
   7   3   0        467.76        500.25        23.70 o
   8   3   0         69.20         60.06        13.99 o
   9   3   0        105.52         83.53        24.37 o
  10   3   0        131.48        116.20        23.83 o
  11   3   0        680.22        694.63        50.83 o
   0   4   0       3303.00       3020.91        67.98 o
   1   4   0      60978.15      61466.16       706.20 o
   2   4   0       5656.85       5585.05        88.41 o
   3   4   0          8.88          2.64         2.91 o
   4   4   0       5156.44       5218.80        72.75 o
   5   4   0        724.33        673.68        18.45 o
   6   4   0        422.20        362.30        15.39 o
   7   4   0        344.97        341.84        18.36 o
   8   4   0         23.30         34.94        10.27 o
   9   4   0        238.45        229.87        31.51 o
  10   4   0          0.20          2.46        10.95 o
  11   4   0          2.92          6.46        10.96 o
   1   5   0      14757.57      14621.90       183.97 o
   2   5   0        733.78        674.86        16.61 o
   3   5   0       1471.81       1534.15        28.71 o
   4   5   0       3023.07       3119.10        49.55 o
   5   5   0        707.52        720.66        19.29 o
   6   5   0        981.21       1045.39        27.38 o
   7   5   0          2.12         10.71         6.76 o
   8   5   0        308.21        348.80        23.65 o
   9   5   0        118.14        145.62        20.39 o
  10   5   0        478.95        456.85        40.85 o
  11   5   0        166.46        165.38        32.36 o
   0   6   0        271.66        222.90         8.03 o
   1   6   0       1743.88       1702.95        27.70 o
   2   6   0        254.12        197.82         6.26 o
   3   6   0          3.26          4.12         3.57 o
   4   6   0       4270.06       4308.15        64.88 o
   5   6   0       2556.51       2531.10        46.97 o
   6   6   0         63.65         43.92         9.11 o
   7   6   0        282.30        279.68        19.31 o
   8   6   0         89.04         96.96        14.28 o
   9   6   0          6.54          7.75         7.92 o
  10   6   0         36.60         23.59        13.66 o
   1   7   0         21.83         60.78         3.43 o
   2   7   0       9238.86       9184.14       111.29 o
   3   7   0         10.30          6.34         2.96 o
   4   7   0       1777.40       1700.41        32.09 o
   5   7   0          1.44          1.52         4.03 o
   6   7   0        667.47        715.72        25.40 o
   7   7   0        226.94        224.23        16.42 o
   8   7   0        288.60        316.66        20.71 o
   9   7   0          3.90          4.87         7.59 o
  10   7   0        167.28        116.09        19.39 o
   0   8   0       1275.12       1284.13        29.11 o
   1   8   0        708.30        600.64        14.84 o
   2   8   0       2481.32       2734.21        44.50 o
   3   8   0       7882.89       8552.07       122.05 o
   4   8   0       1030.91       1015.87        22.32 o
   5   8   0       5789.21       5780.56        95.81 o
   6   8   0        489.06        453.30        20.22 o
   7   8   0        428.43        448.70        20.99 o
   8   8   0        169.99        150.73        16.12 o
   9   8   0        331.91        333.69        28.78 o
  10   8   0        331.55        360.91        33.97 o
   1   9   0       6563.69       6824.06        88.66 o
   2   9   0       7448.00       7688.17       100.02 o
   3   9   0        790.66        688.71        16.66 o
   4   9   0        105.46        114.50         8.05 o
   5   9   0          1.85          3.02         4.86 o
   6   9   0        154.52        148.39        14.05 o
   7   9   0         10.62          7.18         6.52 o
   8   9   0          3.55          2.36         7.91 o
   9   9   0        391.84        383.32        24.64 o
  10   9   0          8.24          7.80        10.06 o
   0  10   0       8049.39       8037.43       158.72 o
   1  10   0      19554.23      20768.37       254.56 o
   2  10   0         42.54         64.92         5.25 o
   3  10   0       4524.58       4767.71        66.03 o
   4  10   0         27.57         33.46         5.27 o
   5  10   0        713.13        703.97        23.70 o
   6  10   0        622.34        596.15        23.32 o
   7  10   0       1077.12       1056.43        33.94 o
   8  10   0        251.64        275.90        20.56 o
   9  10   0         40.51         24.34        10.03 o
  10  10   0         89.24         81.03        14.05 o
   1  11   0        670.23        694.17        19.60 o
   2  11   0       1035.51        921.77        16.89 o
   3  11   0       1261.26       1181.59        24.97 o
   4  11   0         12.49          4.52         2.92 o
   5  11   0        153.85        159.65        11.88 o
   6  11   0        286.65        298.34        16.66 o
   7  11   0          7.57         16.20         6.93 o
   8  11   0         12.39          7.99         7.06 o
   9  11   0        154.24        136.63        17.10 o
  10  11   0         48.11         60.32        14.46 o
   0  12   0       2869.10       2693.55        66.83 o
   1  12   0        271.00        211.57         7.96 o
   2  12   0        121.91        127.67         6.45 o
   3  12   0        892.80       1004.00        32.00 o
   4  12   0        979.44        970.08        27.69 o
   5  12   0        876.66        823.40        25.32 o
   6  12   0       1066.45       1043.29        31.75 o
   7  12   0        543.23        531.97        23.78 o
   8  12   0          0.07          6.58         5.44 o
   9  12   0         12.29         13.08         7.15 o
  10  12   0         13.63         11.58         7.65 o
   1  13   0          0.16          4.90         2.63 o
   2  13   0        723.31        611.57        22.40 o
   3  13   0        127.31        150.25         9.12 o
   4  13   0        653.23        626.12        22.54 o
   5  13   0          0.19          9.06         6.09 o
   6  13   0         53.98         52.50         8.12 o
   7  13   0        141.60        117.26        12.31 o
   8  13   0        415.87        380.39        21.21 o
   9  13   0         70.75         73.16        10.70 o
  10  13   0          0.04         10.18        18.42 o
   0  14   0       9452.29       9553.88       191.56 o
   1  14   0        204.00        157.55         8.48 o
   2  14   0       1787.05       1734.92        54.93 o
   3  14   0       1559.59       1629.06        33.19 o
   4  14   0        656.06        687.14        23.91 o
   5  14   0        288.58        295.95        17.48 o
   6  14   0        403.71        420.63        22.83 o
   7  14   0        333.00        348.18        18.15 o
   8  14   0         89.79         69.60         9.12 o
   9  14   0          4.05          7.18         6.88 o
   1  15   0       3037.41       2967.35        49.47 o
   2  15   0        790.52        737.22        21.33 o
   3  15   0       3140.51       3176.89        54.74 o
   4  15   0        345.40        293.67        16.54 o
   5  15   0        629.85        554.02        23.37 o
   6  15   0         44.04         35.47         9.07 o
   7  15   0        995.07       1029.58        36.26 o
   8  15   0         26.02         19.95         5.42 o
   9  15   0         74.75         64.63        10.37 o
   0  16   0          2.38          4.63         5.92 o
   1  16   0       1593.15       1522.44        33.71 o
   2  16   0         45.12         43.06         7.38 o
   3  16   0        109.40         94.26        10.74 o
   4  16   0        785.18        712.55        24.68 o
   5  16   0        739.97        763.30        27.90 o
   6  16   0        134.38        108.19        13.73 o
   7  16   0        226.10        250.78        18.82 o
   8  16   0        200.49        189.74        17.22 o
   9  16   0         23.28         19.27         7.97 o
   1  17   0       3083.72       2817.73        55.45 o
   2  17   0          1.11          6.19         5.38 o
   3  17   0       1609.97       1561.27        41.40 o
   4  17   0        179.64        179.08        12.41 o
   5  17   0       1071.06        981.47        31.94 o
   6  17   0         11.80          9.07         5.93 o
   7  17   0         83.01         82.48        11.19 o
   8  17   0          0.61          7.03         6.63 o
   9  17   0        115.50         65.95        17.47 o
   0  18   0       3556.73       3411.01       103.81 o
   1  18   0        302.76        293.36        15.14 o
   2  18   0        395.64        362.41        16.99 o
   3  18   0        273.87        266.28        17.74 o
   4  18   0         65.46         73.08        14.14 o
   5  18   0        849.85        829.38        28.99 o
   6  18   0          0.02          5.73         5.47 o
   7  18   0         32.31         20.61         7.34 o
   8  18   0          7.31         11.09         7.13 o
   1  19   0       1148.56       1168.92        31.47 o
   2  19   0        128.31        131.43        12.40 o
   3  19   0          0.07          2.39         5.65 o
   4  19   0         25.86         21.58         8.66 o
   5  19   0        230.46        224.54        15.84 o
   6  19   0        129.99        115.82        11.75 o
   7  19   0          0.02         26.11        11.48 o
   8  19   0         32.81         27.01         8.60 o
   0  20   0       1072.89       1161.31        47.48 o
   1  20   0        197.82        183.96        13.25 o
   2  20   0        378.55        364.49        19.76 o
   3  20   0          6.17          8.91         6.46 o
   4  20   0         11.42          9.00         7.27 o
   5  20   0          2.67         10.80         7.06 o
   6  20   0         81.92         74.71        10.79 o
   7  20   0          0.39          3.27         6.06 o
   8  20   0         16.54         14.58         9.93 o
   1  21   0         40.42         42.28         8.39 o
   2  21   0       1504.40       1447.12        43.32 o
   3  21   0         39.61         19.77         7.92 o
   4  21   0         61.32         69.15        12.15 o
   5  21   0         41.46         37.37         9.57 o
   6  21   0        178.20        180.85        19.42 o
   7  21   0          4.66          6.81         5.87 o
   0  22   0         11.39          0.90         6.98 o
   1  22   0         21.64         16.96         6.42 o
   2  22   0        322.82        313.86        20.39 o
   3  22   0          6.62          8.08         6.45 o
   4  22   0         93.95         74.49        12.31 o
   5  22   0         64.69         52.86        19.28 o
   6  22   0         22.23         30.20         8.82 o
   7  22   0         90.81         86.62        14.53 o
   1  23   0         17.15         17.15         7.09 o
   2  23   0        483.86        504.11        24.62 o
   3  23   0         71.18         91.75        12.91 o
   4  23   0         18.14         15.09         7.08 o
   5  23   0         13.70          7.26         8.25 o
   6  23   0         98.86        104.68        14.68 o
   0  24   0        165.34        177.38        18.84 o
   1  24   0          4.63          2.04         5.62 o
   2  24   0          4.69          9.80         6.35 o
   3  24   0         17.96         17.30        17.16 o
   4  24   0         55.86         68.67        14.39 o
   5  24   0          1.63          3.56         6.73 o
   6  24   0         26.58         14.87        13.60 o
   1  25   0          0.46         11.40         6.08 o
   2  25   0         25.63         30.50         8.61 o
   3  25   0          5.25          7.91         7.11 o
   4  25   0         19.81         23.72        11.23 o
   5  25   0          1.28          8.35         8.04 o
   0  26   0         16.46         16.78        11.20 o
   1  26   0         58.91         79.41        11.68 o
   2  26   0          3.84          4.94         5.68 o
   3  26   0          1.73          4.52         6.06 o
   4  26   0         53.77         44.56        11.10 o
   1  27   0          7.97         17.04         6.29 o
   2  27   0        283.29        388.03        29.88 o
   3  27   0          2.38          7.94         6.73 o
   4  27   0         67.57         23.50        26.44 o
   0  28   0          2.49          2.87         9.08 o
   1  28   0          0.24         21.48         7.47 o
   2  28   0          0.66          8.06         6.12 o
 -11   1   1        268.23        205.01        24.45 o
 -10   1   1        310.78        328.23        29.64 o
  -9   1   1       2598.28       2781.95        97.17 o
  -8   1   1        391.59        390.64        28.75 o
  -7   1   1        261.97        202.52        15.04 o
  -6   1   1       5403.94       5728.12        87.45 o
  -5   1   1       1126.96       1050.05        20.73 o
  -4   1   1       2439.60       2342.23        34.31 o
  -3   1   1        135.94        153.55         6.13 o
  -2   1   1      25460.19      27228.46       329.08 o
  -1   1   1        816.61        778.06        13.65 o
   1   1   1       3302.68       3349.93        52.76 o
   2   1   1       3228.07       3291.53        42.47 o
   3   1   1       5898.35       5953.11        72.54 o
   4   1   1        881.29        845.30        16.71 o
   5   1   1          0.01          1.54         2.90 o
   6   1   1         98.60        124.60        10.28 o
   7   1   1        101.78         75.04        10.76 o
   8   1   1        255.90        270.29        33.97 o
   9   1   1          4.98          8.59        12.04 o
  10   1   1        185.47        166.94        24.60 o
  11   1   1        672.86        666.52        52.44 o
 -11   2   1          6.01         18.52        13.45 o
 -10   2   1         87.57         81.63        15.59 o
  -9   2   1        121.75        112.59        19.73 o
  -8   2   1         36.97         29.83         9.33 o
  -7   2   1        129.02        116.79        12.89 o
  -6   2   1          7.38         14.48         4.86 o
  -5   2   1        940.93        860.82        19.80 o
  -4   2   1       1004.74        988.83        19.18 o
  -3   2   1       4523.04       4802.34        62.14 o
  -2   2   1      17691.98      18574.19       226.11 o
  -1   2   1       7089.55       7122.07       101.45 o
   0   2   1       1517.09       1563.80        32.28 o
   1   2   1      28604.58      29371.71       460.97 o
   2   2   1       7068.33       7170.21        94.82 o
   3   2   1       1795.50       1856.28        27.96 o
   4   2   1       1464.11       1601.38        26.61 o
   5   2   1        702.96        733.06        17.22 o
   6   2   1        648.63        734.08        20.07 o
   7   2   1         49.41         53.43        10.25 o
   8   2   1         16.77         22.52        11.52 o
   9   2   1        101.54        104.29        20.13 o
  10   2   1          0.28          0.00        11.63 o
  11   2   1          8.51          2.24        13.27 o
 -11   3   1         83.21         63.54        17.81 o
 -10   3   1        540.11        582.13        63.48 o
  -9   3   1       1239.95       1349.09        61.76 o
  -8   3   1       1161.37       1250.86        44.18 o
  -7   3   1        220.00        234.38        14.75 o
  -6   3   1        166.73        148.53        10.96 o
  -5   3   1       4191.05       4290.62        65.74 o
  -4   3   1       3219.88       3110.48        44.85 o
  -3   3   1       1437.79       1413.64        24.89 o
  -2   3   1       4613.09       5038.34        68.52 o
  -1   3   1         12.72         14.68         2.20 o
   0   3   1        291.94        263.84         7.19 o
   1   3   1       4846.28       5074.81        78.61 o
   2   3   1         99.33         94.01         6.04 o
   3   3   1         29.40         15.25         3.36 o
   4   3   1          0.56          5.25         2.50 o
   5   3   1         87.12         81.03         7.35 o
   6   3   1        260.21        278.85        13.50 o
   7   3   1          0.61          8.06         6.11 o
   8   3   1          4.48         17.46         7.57 o
   9   3   1         10.80          0.00        12.02 o
  10   3   1         11.06         18.88        12.91 o
  11   3   1          1.48         24.10        15.03 o
 -11   4   1         32.92         58.93        19.04 o
 -10   4   1        207.39        159.82        27.86 o
  -9   4   1        343.40        338.09        29.24 o
  -8   4   1        462.40        511.86        27.20 o
  -7   4   1        140.74        179.40        15.03 o
  -6   4   1        936.01        959.00        25.78 o
  -5   4   1          1.55          8.07         3.91 o
  -4   4   1          4.02          5.90         2.68 o
  -3   4   1         17.19         38.95         4.80 o
  -2   4   1      15978.57      17146.25       230.48 o
  -1   4   1        317.29        359.88         7.86 o
   0   4   1       3694.93       3636.26        57.95 o
   1   4   1       5305.81       5567.55        87.03 o
   2   4   1       2044.25       2071.54        35.26 o
   3   4   1         32.38         37.49         4.76 o
   4   4   1        653.87        741.90        17.42 o
   5   4   1        379.50        419.94        13.59 o
   6   4   1        296.47        299.90        13.91 o
   7   4   1         17.76         17.67         6.60 o
   8   4   1        441.10        479.36        26.21 o
   9   4   1        175.10        184.81        31.53 o
  10   4   1          0.37          7.82        10.86 o
  11   4   1          0.78         12.74        16.09 o
 -11   5   1        182.10        206.25        58.17 o
 -10   5   1        886.06       1047.69        62.87 o
  -9   5   1        284.73        286.80        25.56 o
  -8   5   1         84.09         60.35        11.19 o
  -7   5   1         44.08         22.01         8.16 o
  -6   5   1       1070.37       1150.08        30.41 o
  -5   5   1       8851.55       9109.56       127.10 o
  -4   5   1       3893.17       3909.72        59.73 o
  -3   5   1        626.86        530.08        13.38 o
  -2   5   1         12.98         11.20         2.72 o
  -1   5   1        719.95        717.24        12.72 o
   0   5   1       3426.62       3460.11        50.17 o
   1   5   1        249.42        259.97         8.47 o
   2   5   1       2869.30       2904.01        47.40 o
   3   5   1       6820.67       7198.75       103.84 o
   4   5   1       3141.05       3300.27        49.85 o
   5   5   1        484.65        516.18        18.03 o
   6   5   1          0.34          6.15         4.87 o
   7   5   1         32.53         36.43         9.20 o
   8   5   1        348.08        403.22        24.52 o
   9   5   1        224.94        225.66        26.79 o
  10   5   1        167.07        153.74        29.20 o
 -10   6   1        157.93        108.93        22.26 o
  -9   6   1        186.22        201.41        19.84 o
  -8   6   1         68.82         74.32        13.19 o
  -7   6   1         22.04         13.89         7.49 o
  -6   6   1       1353.47       1337.49        32.02 o
  -5   6   1       5295.15       5523.29        87.03 o
  -4   6   1        212.29        214.80         8.95 o
  -3   6   1        120.71        130.17         6.83 o
  -2   6   1         22.31         21.08         2.33 o
  -1   6   1        781.79        864.76        14.46 o
   0   6   1         70.43         74.67         3.80 o
   1   6   1         16.19         20.68         2.06 o
   2   6   1       1865.92       1849.69        33.69 o
   3   6   1       1262.42       1333.30        24.87 o
   4   6   1        740.77        809.26        20.44 o
   5   6   1        985.00        984.27        30.85 o
   6   6   1         17.76         14.74         7.17 o
   7   6   1          0.45          5.57         5.89 o
   8   6   1        779.48        771.44        34.18 o
   9   6   1          6.88         15.33        10.52 o
  10   6   1         64.66         77.16        15.50 o
 -10   7   1       2206.16       2425.99        90.50 o
  -9   7   1       3007.34       3226.54        87.11 o
  -8   7   1        126.39        137.70        16.41 o
  -7   7   1        441.77        455.99        21.06 o
  -6   7   1         25.30         18.00         7.30 o
  -5   7   1       7178.34       7251.29       110.48 o
  -4   7   1      11508.90      12084.96       154.99 o
  -3   7   1        463.71        327.54         9.23 o
  -2   7   1       1377.74       1359.97        23.69 o
  -1   7   1       1183.30       1247.46        29.30 o
   0   7   1       2045.92       2136.29        31.91 o
   1   7   1        568.95        605.90        11.19 o
   2   7   1         61.64         32.08         3.66 o
   3   7   1       1920.72       2005.37        36.05 o
   4   7   1       1853.04       1772.13        35.61 o
   5   7   1        203.55        198.23        11.97 o
   6   7   1        324.56        319.12        17.07 o
   7   7   1         17.20         16.99         6.79 o
   8   7   1        247.22        294.31        22.06 o
   9   7   1        786.92        776.18        36.10 o
  10   7   1          0.60          3.74         9.19 o
 -10   8   1        147.33        153.04        29.58 o
  -9   8   1        490.59        496.26        28.39 o
  -8   8   1         83.26         66.19        11.74 o
  -7   8   1          0.34          4.93         5.74 o
  -6   8   1        282.42        286.32        16.34 o
  -5   8   1       1843.83       1837.14        39.58 o
  -4   8   1       5439.98       5562.16        81.27 o
  -3   8   1       5776.69       5941.12        84.84 o
  -2   8   1          7.12          3.93         2.68 o
  -1   8   1        727.48        799.31        14.31 o
   0   8   1          3.32          4.41         1.98 o
   1   8   1        928.04        835.35        16.81 o
   2   8   1       2617.62       2773.04        40.19 o
   3   8   1        103.99        143.39         7.75 o
   4   8   1          1.07          2.00         3.09 o
   5   8   1          0.12          0.65         4.48 o
   6   8   1        137.41        149.89        13.88 o
   7   8   1          6.47          4.44         5.91 o
   8   8   1       1202.52       1300.73        43.49 o
   9   8   1          0.10          3.63         7.81 o
  10   8   1          5.70          2.49         8.89 o
 -10   9   1        106.25         94.69        19.88 o
  -9   9   1       1143.09       1171.00        44.58 o
  -8   9   1       1004.68       1059.34        38.28 o
  -7   9   1        123.57        118.96        13.57 o
  -6   9   1          9.92          9.96         6.11 o
  -5   9   1        108.67         80.20         9.37 o
  -4   9   1       1208.75       1128.69        25.94 o
  -3   9   1        684.81        684.36        15.56 o
  -2   9   1          7.76          4.23         2.38 o
  -1   9   1          3.77          2.04         1.53 o
   0   9   1       1195.67       1125.77        25.55 o
   1   9   1      16954.88      17034.80       209.78 o
   2   9   1        363.81        332.78         9.26 o
   3   9   1       1470.60       1596.07        31.32 o
   4   9   1          5.07          7.25         4.04 o
   5   9   1          8.80          9.15         5.66 o
   6   9   1       1585.23       1592.35        41.33 o
   7   9   1        377.75        402.07        20.09 o
   8   9   1        725.49        753.91        32.20 o
   9   9   1        768.58        742.91        35.11 o
  10   9   1        145.62        123.40        19.05 o
 -10  10   1         11.37          8.00         8.57 o
  -9  10   1          2.79         17.28         8.19 o
  -8  10   1        101.54         88.80        13.10 o
  -7  10   1        150.91        168.92        14.74 o
  -6  10   1          2.19          7.14         5.39 o
  -5  10   1        373.90        331.95        14.68 o
  -4  10   1        252.62        260.91        10.24 o
  -3  10   1         65.75         49.27         4.69 o
  -2  10   1       6338.12       6528.75        86.58 o
  -1  10   1         71.34         82.27         3.77 o
   0  10   1       1009.75        961.78        18.17 o
   1  10   1      15643.91      16804.60       207.70 o
   2  10   1       4818.44       4987.36        62.90 o
   3  10   1       1489.48       1654.18        25.85 o
   4  10   1         17.26         19.67         4.49 o
   5  10   1        553.53        509.09        20.01 o
   6  10   1        742.56        752.11        26.62 o
   7  10   1       2942.22       2834.44        64.46 o
   8  10   1       1678.63       1703.01        52.03 o
   9  10   1        359.05        343.55        23.84 o
  10  10   1         10.52         12.45         9.15 o
 -10  11   1        163.77        172.32        21.59 o
  -9  11   1        686.90        753.15        34.50 o
  -8  11   1        328.61        340.28        21.40 o
  -7  11   1        119.68        123.61        12.83 o
  -6  11   1       2247.04       2179.82        50.93 o
  -5  11   1        348.53        257.01        13.89 o
  -4  11   1        613.96        609.11        21.16 o
  -3  11   1       1079.77        938.51        23.38 o
  -2  11   1          5.41          2.62         1.94 o
  -1  11   1         30.98         34.77         3.95 o
   0  11   1        310.25        253.82         8.18 o
   1  11   1       1560.60       1536.52        26.33 o
   2  11   1        781.73        696.76        14.67 o
   3  11   1       2520.30       2670.46        48.04 o
   4  11   1          0.25          1.67         3.19 o
   5  11   1         10.57          5.73         4.92 o
   6  11   1        230.18        250.61        16.32 o
   7  11   1        137.24        126.05        13.94 o
   8  11   1        267.02        278.12        20.03 o
   9  11   1        775.97        817.87        37.16 o
  10  11   1        104.01        100.10        13.37 o
 -10  12   1          8.44          4.88         7.60 o
  -9  12   1          0.06          3.12         6.00 o
  -8  12   1        426.85        442.69        23.47 o
  -7  12   1        356.33        361.84        21.03 o
  -6  12   1       1347.51       1325.55        36.36 o
  -5  12   1        712.93        752.26        20.30 o
  -4  12   1         46.23         69.20         9.27 o
  -3  12   1        476.26        436.68        15.80 o
  -2  12   1       2924.69       2948.57        48.28 o
  -1  12   1         33.31         10.97         2.76 o
   0  12   1          8.97         37.94         4.22 o
   1  12   1        364.84        313.21         9.95 o
   2  12   1         78.70        111.01         9.43 o
   3  12   1       3235.66       3207.61        58.73 o
   4  12   1        274.02        256.03        10.53 o
   5  12   1          7.15          3.35         4.70 o
   6  12   1         90.62         97.05        11.66 o
   7  12   1          1.98          0.86         5.23 o
   8  12   1        507.14        578.03        27.25 o
   9  12   1        601.42        610.23        27.88 o
  10  12   1          0.59         14.32         8.10 o
 -10  13   1        224.77        242.84        20.05 o
  -9  13   1          3.46          5.86         5.91 o
  -8  13   1         38.88         22.39         7.47 o
  -7  13   1        733.94        705.53        26.15 o
  -6  13   1         47.28         49.65         7.43 o
  -5  13   1        491.90        457.96        21.82 o
  -4  13   1        227.94        177.49        12.97 o
  -3  13   1       1029.00       1014.62        26.72 o
  -2  13   1       1176.93       1199.58        23.88 o
  -1  13   1         25.83         16.04         3.13 o
   0  13   1       1744.18       1651.06        30.45 o
   1  13   1         40.96         40.51         4.53 o
   2  13   1          3.94          5.63         3.85 o
   3  13   1       2129.18       2067.88        38.98 o
   4  13   1         25.45         24.10         6.63 o
   5  13   1        500.61        458.02        17.54 o
   6  13   1        194.93        202.19        13.91 o
   7  13   1        153.66        160.04        15.12 o
   8  13   1         31.18         22.47         6.45 o
   9  13   1         86.64         81.69        13.12 o
  -9  14   1          7.94         10.70         6.16 o
  -8  14   1        210.84        174.26        13.61 o
  -7  14   1        221.58        217.16        13.28 o
  -6  14   1        154.43        139.02        15.00 o
  -5  14   1          7.47         11.09         6.59 o
  -4  14   1        259.30        266.56        15.37 o
  -3  14   1       1401.45       1421.35        31.62 o
  -2  14   1       4544.85       4455.28        68.64 o
  -1  14   1        171.23        170.17         8.68 o
   0  14   1       2595.54       2535.70        43.37 o
   1  14   1          4.85          4.23         2.92 o
   2  14   1        286.06        263.03        12.96 o
   3  14   1       1317.22       1314.69        35.38 o
   4  14   1        111.17        111.29        11.88 o
   5  14   1       1197.58       1212.41        35.77 o
   6  14   1       1148.63       1154.21        32.03 o
   7  14   1        183.99        187.77        17.97 o
   8  14   1         19.94         23.37         6.84 o
   9  14   1        317.71        334.29        21.82 o
  -9  15   1          1.09         14.87         8.01 o
  -8  15   1        307.50        291.39        22.19 o
  -7  15   1         18.18         18.51         7.81 o
  -6  15   1          2.43          6.33         6.86 o
  -5  15   1       2501.80       2295.80        57.41 o
  -4  15   1       3471.57       3136.51        65.21 o
  -3  15   1        319.40        294.98        13.04 o
  -2  15   1       5844.67       5487.09        92.28 o
  -1  15   1        236.83        203.21         9.66 o
   0  15   1       2224.84       2119.84        41.02 o
   1  15   1          6.73          6.61         4.65 o
   2  15   1        294.13        275.65        13.36 o
   3  15   1        247.62        261.91        20.20 o
   4  15   1          0.73          7.64         5.47 o
   5  15   1       2433.94       2308.59        54.51 o
   6  15   1       1733.04       1731.15        47.64 o
   7  15   1          2.56          4.03         4.19 o
   8  15   1        126.13        115.06        11.48 o
   9  15   1         14.62         23.28         7.79 o
  -9  16   1         33.70         43.38        13.21 o
  -8  16   1         89.16         60.71        10.42 o
  -7  16   1       1556.56       1529.90        46.15 o
  -6  16   1         53.70         46.48        10.06 o
  -5  16   1        239.48        214.89        16.51 o
  -4  16   1       4954.56       4689.05        89.64 o
  -3  16   1         55.42         62.85         5.86 o
  -2  16   1        756.41        661.65        20.60 o
  -1  16   1          0.42          5.23         4.39 o
   0  16   1        273.39        255.82        13.19 o
   1  16   1        897.02        926.87        26.85 o
   2  16   1        736.57        686.41        21.03 o
   3  16   1        561.37        502.77        22.65 o
   4  16   1        239.28        243.29        17.12 o
   5  16   1        476.65        515.02        22.41 o
   6  16   1        807.54        840.65        31.35 o
   7  16   1          0.22          9.81         6.92 o
   8  16   1          9.86          6.80         7.08 o
   9  16   1        278.96        235.24        20.38 o
  -9  17   1         43.66         38.04        15.97 o
  -8  17   1         81.36         58.10        10.50 o
  -7  17   1         51.01         39.37         8.93 o
  -6  17   1        180.84        143.81        15.00 o
  -5  17   1        449.30        416.29        20.14 o
  -4  17   1       2197.58       2032.99        48.20 o
  -3  17   1          2.46          2.23         4.96 o
  -2  17   1        335.97        317.41        15.42 o
  -1  17   1        126.81        120.87        10.06 o
   0  17   1        625.80        618.48        21.16 o
   1  17   1        603.32        604.62        20.76 o
   2  17   1       1433.96       1369.94        36.33 o
   3  17   1          0.05          8.85         7.28 o
   4  17   1        503.58        448.02        26.23 o
   5  17   1         61.45         55.91         9.32 o
   6  17   1        461.36        470.14        22.56 o
   7  17   1         28.99         21.62         7.64 o
   8  17   1          4.58          4.94         6.47 o
   9  17   1        155.55        141.03        17.81 o
  -8  18   1         95.96         64.58        11.62 o
  -7  18   1        423.37        398.29        24.71 o
  -6  18   1        223.65        241.29        17.74 o
  -5  18   1         27.34         25.14         7.67 o
  -4  18   1        633.41        562.64        20.70 o
  -3  18   1        121.15        117.90        14.82 o
  -2  18   1        120.88        129.40        11.73 o
  -1  18   1        140.55        139.60        11.42 o
   0  18   1        673.13        692.30        23.27 o
   1  18   1       1714.00       1665.70        39.05 o
   2  18   1       1462.31       1322.21        34.67 o
   3  18   1        486.86        454.73        22.77 o
   4  18   1        504.33        448.95        23.78 o
   5  18   1          2.18          5.67         5.99 o
   6  18   1         17.41         15.39         6.26 o
   7  18   1        198.38        182.60        16.25 o
   8  18   1         71.21         68.91        11.25 o
  -8  19   1         82.18         56.79         9.73 o
  -7  19   1         14.29          2.67         6.42 o
  -6  19   1         28.68         21.86         7.05 o
  -5  19   1        242.25        210.52        15.00 o
  -4  19   1         44.73         32.43        10.61 o
  -3  19   1         25.50         35.00         8.51 o
  -2  19   1        646.36        645.37        22.99 o
  -1  19   1       1466.52       1428.13        35.89 o
   0  19   1       1079.83       1091.68        31.41 o
   1  19   1        614.55        651.72        22.58 o
   2  19   1         12.74         17.46         7.91 o
   3  19   1         82.10        100.59        12.26 o
   4  19   1        416.84        472.24        24.34 o
   5  19   1        675.23        711.61        31.76 o
   6  19   1        273.81        282.52        18.74 o
   7  19   1        339.10        324.10        22.74 o
   8  19   1        124.37        119.98        15.17 o
  -8  20   1         57.57         46.73        21.39 o
  -7  20   1         16.91         16.49         7.71 o
  -6  20   1        117.75        129.96        12.56 o
  -5  20   1         68.14         40.13        12.03 o
  -4  20   1        104.80         98.87        13.78 o
  -3  20   1         60.44         65.92        11.31 o
  -2  20   1        396.76        377.01        17.97 o
  -1  20   1        262.17        245.01        14.71 o
   0  20   1         14.92         17.03         6.60 o
   1  20   1        251.14        276.13        15.86 o
   2  20   1        104.68        138.29        14.70 o
   3  20   1          1.05          8.11         6.19 o
   4  20   1          1.46          6.60         6.18 o
   5  20   1        178.83        223.95        19.85 o
   6  20   1          2.69         11.07         4.24 o
   7  20   1        338.93        321.15        19.67 o
   8  20   1        463.35        474.23        47.15 o
  -7  21   1        219.05        196.01        17.02 o
  -6  21   1        407.93        408.18        20.61 o
  -5  21   1        286.17        313.08        22.92 o
  -4  21   1          0.20          7.30         6.46 o
  -3  21   1         34.79         30.38         9.00 o
  -2  21   1         47.96         32.74         8.82 o
  -1  21   1          7.73         11.16         5.77 o
   0  21   1          0.32         10.17         5.72 o
   1  21   1          1.05          4.11         5.61 o
   2  21   1         12.34         17.85         8.11 o
   3  21   1        151.42        140.22        16.95 o
   4  21   1         37.21         28.14         9.11 o
   5  21   1        130.10        126.49        16.31 o
   6  21   1        137.92        161.72        18.51 o
   7  21   1        236.41        203.54        20.98 o
  -7  22   1         71.84         37.21         9.53 o
  -6  22   1        406.50        418.09        26.05 o
  -5  22   1        440.14        481.52        28.08 o
  -4  22   1         27.23         17.71         8.22 o
  -3  22   1        120.90        100.29        12.81 o
  -2  22   1        350.89        379.29        20.97 o
  -1  22   1         19.97         29.41         7.81 o
   0  22   1        615.34        573.31        22.26 o
   1  22   1        154.05        158.44        15.21 o
   2  22   1        107.76        111.28        13.82 o
   3  22   1         91.80         68.73        14.39 o
   4  22   1        166.87        160.18        16.11 o
   5  22   1          2.61          4.03         7.03 o
   6  22   1         26.65         30.20        10.17 o
   7  22   1          8.67          8.46        13.93 o
  -6  23   1          0.64          8.31         7.82 o
  -5  23   1         48.25         32.85         9.48 o
  -4  23   1          1.11          4.47         6.71 o
  -3  23   1         32.01         41.81         9.07 o
  -2  23   1        954.16        964.96        35.23 o
  -1  23   1        349.58        337.73        18.62 o
   0  23   1        823.16        771.90        26.84 o
   1  23   1        424.75        475.42        26.25 o
   2  23   1          3.76         12.23         6.30 o
   3  23   1        122.17        115.66        15.24 o
   4  23   1        132.26        101.18        14.64 o
   5  23   1        917.81        956.50        38.37 o
   6  23   1       1076.03       1130.20        43.46 o
  -6  24   1          2.94          7.11         8.29 o
  -5  24   1         16.12         29.98         9.59 o
  -4  24   1         33.73         26.12         8.56 o
  -3  24   1        107.27        109.09        20.24 o
  -2  24   1          1.54          5.91         5.61 o
  -1  24   1         34.69         47.19         8.98 o
   0  24   1          7.36         11.09         5.85 o
   1  24   1         32.32         38.69         8.95 o
   2  24   1        257.65        247.48        18.93 o
   3  24   1        148.80        164.18        20.89 o
   4  24   1         17.51         26.97         9.20 o
   5  24   1        103.22         93.02        14.41 o
   6  24   1         88.04         60.01        21.44 o
  -5  25   1        246.03        289.96        38.24 o
  -4  25   1         98.32         80.87        14.14 o
  -3  25   1          1.08          4.93         6.73 o
  -2  25   1        189.85        209.09        16.92 o
  -1  25   1        576.53        667.96        28.48 o
   0  25   1        381.56        493.76        34.73 o
   1  25   1        210.25        247.78        17.67 o
   2  25   1          9.68         14.04         7.39 o
   3  25   1         76.99         77.21        13.23 o
   4  25   1         26.57         14.39         8.18 o
   5  25   1        215.56        221.15        22.02 o
  -4  26   1         29.71         24.69         9.16 o
  -3  26   1         35.64         13.22         7.41 o
  -2  26   1         10.56          7.75         5.66 o
  -1  26   1          2.82         12.26         5.67 o
   0  26   1         49.96         87.11        10.61 o
   1  26   1          9.95         11.18         6.50 o
   2  26   1        257.27        268.33        21.21 o
   3  26   1          7.25          5.99         6.24 o
   4  26   1        152.67        108.33        17.15 o
  -4  27   1         84.76         57.46        19.49 o
  -3  27   1        169.44        210.71        20.69 o
  -2  27   1        302.04        355.97        23.00 o
  -1  27   1        430.45        462.89        24.22 o
   0  27   1        681.28        764.50        33.84 o
   1  27   1        232.27        302.50        19.65 o
   2  27   1         11.70         17.48         7.23 o
   3  27   1         18.67         20.13         9.70 o
   4  27   1        126.67         37.02        23.80 o
  -2  28   1          5.47          4.19         5.93 o
  -1  28   1        135.04        135.51        18.53 o
   0  28   1        240.62        268.33        26.80 o
   1  28   1         28.50         46.89         8.67 o
   2  28   1        251.49        347.98        28.38 o
 -11   0   2        901.81       1219.01       116.35 o
 -10   0   2         31.61         14.63        13.93 o
  -9   0   2        405.57        482.46        49.52 o
  -8   0   2         52.07         41.75        19.45 o
  -7   0   2         69.46         51.70        14.50 o
  -6   0   2        364.89        332.33        18.33 o
  -5   0   2        708.88        705.23        23.05 o
  -4   0   2        915.51        865.97        29.17 o
  -3   0   2        200.21        177.67         9.33 o
  -2   0   2       1392.06       1370.81        30.19 o
  -1   0   2       2141.90       1870.44        51.17 o
   0   0   2        195.53        161.30        15.87 o
   1   0   2        108.40         88.10         6.97 o
   2   0   2       4738.28       4933.17        91.27 o
   3   0   2       3169.22       3275.15        66.30 o
   4   0   2       2818.57       2863.58        57.14 o
   5   0   2        150.96        174.12        15.35 o
   6   0   2          1.66          2.42         5.36 o
   7   0   2        890.72        938.75        53.39 o
   8   0   2        810.16        898.59        67.23 o
   9   0   2         52.70         42.31        22.44 o
  10   0   2          0.14          6.61        13.09 o
  11   0   2         69.13         65.65        20.02 o
 -11   1   2        107.60        123.32        24.09 o
 -10   1   2        230.89        261.17        27.10 o
  -9   1   2         45.62         21.26        16.44 o
  -8   1   2        127.25        136.97        16.49 o
  -7   1   2         59.73         52.67         8.83 o
  -6   1   2        100.39        129.88        11.05 o
  -5   1   2       1419.84       1427.49        27.72 o
  -4   1   2         43.63         32.45         4.29 o
  -3   1   2       2874.70       2860.85        39.76 o
  -2   1   2        567.24        551.85        11.29 o
  -1   1   2         20.71          0.00         3.90 o
   0   1   2         62.66         26.87         4.40 o
   1   1   2        344.92        296.27         8.06 o
   2   1   2         88.27         84.61         4.68 o
   3   1   2        396.56        399.50         9.71 o
   4   1   2        194.81        191.44         8.76 o
   5   1   2        476.86        455.62        12.90 o
   6   1   2        618.35        668.68        19.83 o
   7   1   2        152.36        134.13        14.89 o
   8   1   2        646.22        658.67        40.61 o
   9   1   2          0.07          2.50         9.91 o
  10   1   2         44.85         42.10        18.91 o
  11   1   2        230.29        231.84        31.41 o
 -11   2   2        201.13        220.01        26.04 o
 -10   2   2          9.10         33.04        10.65 o
  -9   2   2        787.89        806.80        45.14 o
  -8   2   2        308.76        322.03        24.52 o
  -7   2   2         54.60         34.09         9.97 o
  -6   2   2       1545.35       1519.50        37.62 o
  -5   2   2        847.55        934.25        21.83 o
  -4   2   2         20.40         14.49         3.57 o
  -3   2   2         28.15         22.04         3.71 o
  -2   2   2       1719.22       1659.11        24.86 o
  -1   2   2       1180.37       1140.46        18.25 o
   0   2   2        330.27        305.16         7.44 o
   1   2   2         29.44         36.49         3.81 o
   2   2   2       2989.17       3130.78        42.91 o
   3   2   2          1.34          3.01         2.26 o
   4   2   2        627.08        639.85        14.17 o
   5   2   2         27.07         33.09         4.34 o
   6   2   2         43.76         42.17         6.70 o
   7   2   2        259.24        289.12        19.17 o
   8   2   2          8.60         10.65         9.76 o
   9   2   2        550.38        642.40        48.33 o
  10   2   2          0.30          3.14        11.63 o
  11   2   2        197.59        173.84        30.94 o
 -11   3   2         27.24          2.82        13.93 o
 -10   3   2        158.09        155.55        26.05 o
  -9   3   2         38.39         43.80        11.41 o
  -8   3   2         29.22         17.27         8.23 o
  -7   3   2         72.36         61.30         9.20 o
  -6   3   2          0.39          0.63         3.36 o
  -5   3   2          2.92          3.14         3.09 o
  -4   3   2       2122.21       2296.38        36.65 o
  -3   3   2        247.96        229.15         7.96 o
  -2   3   2       1053.35       1099.81        19.11 o
  -1   3   2        681.28        639.40        10.86 o
   0   3   2          5.39          7.33         2.65 o
   1   3   2         58.77         31.82         4.86 o
   2   3   2        861.56        790.40        18.55 o
   3   3   2         37.04         42.45         3.45 o
   4   3   2         17.56         16.76         3.36 o
   5   3   2        276.98        303.72        11.52 o
   6   3   2          0.85          3.23         4.32 o
   7   3   2        515.70        521.41        24.56 o
   8   3   2        183.51        231.03        25.34 o
   9   3   2       1123.30       1198.39        68.56 o
  10   3   2          3.94          0.00        11.81 o
  11   3   2          2.23          4.44        11.47 o
 -11   4   2         38.28         20.82        18.51 o
 -10   4   2         18.41         34.66        12.56 o
  -9   4   2        609.65        612.74        48.85 o
  -8   4   2          6.08          7.15         6.34 o
  -7   4   2         25.62         19.29         6.72 o
  -6   4   2        537.97        585.86        20.62 o
  -5   4   2         43.53         35.45         5.27 o
  -4   4   2       1386.81       1456.98        26.26 o
  -3   4   2        351.70        334.18         9.66 o
  -2   4   2       4246.04       4356.49        57.76 o
  -1   4   2        533.75        521.96        12.16 o
   0   4   2         33.79         44.69         4.61 o
   1   4   2         56.44         55.42         4.10 o
   2   4   2        144.48        146.06         6.63 o
   3   4   2         32.57         24.40         4.03 o
   4   4   2       2053.87       2070.36        34.38 o
   5   4   2          2.62          2.95         3.36 o
   6   4   2        481.14        453.04        18.43 o
   7   4   2         41.29         32.57         9.18 o
   8   4   2        196.15        201.93        19.92 o
   9   4   2        193.92        223.23        27.15 o
  10   4   2         63.01         56.23        20.19 o
 -11   5   2         78.19         58.17        29.09 o
 -10   5   2         63.86         74.91        16.71 o
  -9   5   2         15.09         21.09        10.05 o
  -8   5   2          1.04          6.84         6.38 o
  -7   5   2        239.33        238.14        16.72 o
  -6   5   2        658.36        737.66        24.23 o
  -5   5   2        239.95        226.24        10.99 o
  -4   5   2        357.24        317.71        11.16 o
  -3   5   2        793.17        868.96        16.30 o
  -2   5   2        250.80        282.27         7.01 o
  -1   5   2         13.43          9.22         4.02 o
   0   5   2        614.07        666.98        17.42 o
   1   5   2        116.82        119.14         4.53 o
   2   5   2          9.73         17.87         3.73 o
   3   5   2       2437.36       2411.94        40.86 o
   4   5   2       3480.85       3527.95        54.85 o
   5   5   2        708.85        684.44        19.81 o
   6   5   2         56.30         57.85         9.60 o
   7   5   2        257.73        277.40        18.13 o
   8   5   2          9.28         21.64         9.53 o
   9   5   2          0.31         13.49        10.45 o
  10   5   2          6.98          2.09        13.06 o
 -10   6   2        259.18        227.34        36.16 o
  -9   6   2         15.80          5.80         7.75 o
  -8   6   2        720.78        710.23        32.40 o
  -7   6   2        496.67        533.67        24.07 o
  -6   6   2       1638.03       1603.94        37.79 o
  -5   6   2         18.53         12.43         4.84 o
  -4   6   2         93.94        107.03         6.35 o
  -3   6   2        571.47        537.81        12.57 o
  -2   6   2        201.97        170.17         6.21 o
  -1   6   2        310.16        342.98        11.71 o
   0   6   2        690.42        678.50        18.53 o
   1   6   2          0.94          0.68         1.35 o
   2   6   2        410.74        457.13        10.59 o
   3   6   2         22.80         22.03         4.34 o
   4   6   2        501.69        548.61        17.37 o
   5   6   2        256.68        222.53        12.69 o
   6   6   2        105.53         96.68        11.57 o
   7   6   2        382.90        352.45        19.05 o
   8   6   2         26.86         36.91        10.66 o
   9   6   2        151.21        145.20        31.68 o
  10   6   2        497.28        590.74        39.66 o
 -10   7   2        226.56        227.47        29.07 o
  -9   7   2         53.11         29.08         9.40 o
  -8   7   2          0.85          1.87         6.51 o
  -7   7   2       1344.27       1448.91        43.23 o
  -6   7   2        720.03        753.67        23.88 o
  -5   7   2        740.69        823.69        26.80 o
  -4   7   2        649.40        728.83        15.62 o
  -3   7   2          2.62          1.83         2.11 o
  -2   7   2        119.19         97.63         5.23 o
  -1   7   2       1027.76       1076.61        22.29 o
   0   7   2        598.57        572.38        16.92 o
   1   7   2          8.30         10.34         2.28 o
   2   7   2          0.58          2.40         2.07 o
   3   7   2        125.20        110.58         7.26 o
   4   7   2       1094.11       1145.32        31.35 o
   5   7   2        119.80         88.15         9.93 o
   6   7   2          2.77          2.45         5.24 o
   7   7   2        216.56        227.00        17.06 o
   8   7   2         69.82         37.39        12.95 o
   9   7   2        195.23        172.42        24.85 o
  10   7   2         49.43         40.84        20.19 o
 -10   8   2         35.30         38.96        10.72 o
  -9   8   2        264.90        293.01        22.61 o
  -8   8   2        351.37        378.99        24.72 o
  -7   8   2        194.62        211.80        15.71 o
  -6   8   2        201.36        224.39        13.68 o
  -5   8   2         80.59         54.47         7.76 o
  -4   8   2        450.32        446.38        13.49 o
  -3   8   2        569.58        537.32        11.41 o
  -2   8   2        133.20        133.62         5.95 o
  -1   8   2        334.25        340.24        11.17 o
   0   8   2        687.97        718.28        14.47 o
   1   8   2       2636.21       2610.16        42.57 o
   2   8   2       2282.05       2342.42        36.28 o
   3   8   2         26.81         24.50         3.98 o
   4   8   2        837.77        860.11        22.40 o
   5   8   2        404.03        392.01        17.93 o
   6   8   2        103.56         96.57        12.09 o
   7   8   2         11.28         14.30         6.96 o
   8   8   2          0.00         11.02         7.65 o
   9   8   2         95.89        105.86        14.97 o
  10   8   2        377.62        343.03        31.05 o
 -10   9   2          6.09          9.49         8.26 o
  -9   9   2        113.59        119.67        15.36 o
  -8   9   2         48.05         59.98        11.70 o
  -7   9   2        514.50        532.49        22.72 o
  -6   9   2         40.36         25.28         7.35 o
  -5   9   2        231.11        242.27        12.68 o
  -4   9   2        215.61        265.39        11.61 o
  -3   9   2        127.19        171.60         8.27 o
  -2   9   2        935.75        931.59        17.98 o
  -1   9   2        712.85        723.05        19.77 o
   0   9   2        906.36        904.60        17.46 o
   1   9   2       2612.34       2915.00        41.07 o
   2   9   2       4349.44       4756.03        59.97 o
   3   9   2        590.41        659.48        14.23 o
   4   9   2        731.12        780.61        21.51 o
   5   9   2       1068.77       1102.94        31.30 o
   6   9   2        498.85        470.22        20.88 o
   7   9   2       1193.92       1197.20        37.11 o
   8   9   2        462.81        493.52        25.82 o
   9   9   2          2.40         13.20         7.92 o
  10   9   2        102.91         80.89        17.68 o
 -10  10   2        172.51        210.55        21.96 o
  -9  10   2        311.02        329.19        27.00 o
  -8  10   2         68.75         75.47        11.83 o
  -7  10   2         72.07         60.68        10.04 o
  -6  10   2        127.57        120.77        12.60 o
  -5  10   2         40.13         40.44         6.92 o
  -4  10   2        101.08         82.43         5.28 o
  -3  10   2         57.16         39.13         4.25 o
  -2  10   2        186.63        199.85         7.35 o
  -1  10   2        612.82        649.91        15.77 o
   0  10   2       2375.96       2556.57        39.92 o
   1  10   2       1928.47       1822.60        29.39 o
   2  10   2        616.22        611.58        13.21 o
   3  10   2        215.54        232.51         7.89 o
   4  10   2        823.71        804.67        28.91 o
   5  10   2        463.43        488.74        19.88 o
   6  10   2        387.53        355.91        18.44 o
   7  10   2          6.48          7.12         6.34 o
   8  10   2        233.14        263.01        21.20 o
   9  10   2          0.29         13.84         7.81 o
  10  10   2          6.72          8.49         9.43 o
 -10  11   2         82.35         66.99        12.24 o
  -9  11   2        282.46        262.55        19.23 o
  -8  11   2        935.42        935.25        35.25 o
  -7  11   2        489.10        501.07        22.45 o
  -6  11   2         89.82         71.87         9.31 o
  -5  11   2        472.16        498.19        15.59 o
  -4  11   2       1025.23        945.53        27.28 o
  -3  11   2        181.20        162.31         7.40 o
  -2  11   2       1458.25       1467.09        25.35 o
  -1  11   2       3559.46       3749.96        56.21 o
   0  11   2       4907.60       5266.17        73.65 o
   1  11   2        802.85        746.57        15.80 o
   2  11   2        552.49        509.75        13.19 o
   3  11   2        157.38        148.19         7.17 o
   4  11   2        280.12        261.79        13.25 o
   5  11   2       2859.73       2805.66        56.41 o
   6  11   2       1945.37       1928.09        47.65 o
   7  11   2        682.09        706.50        27.66 o
   8  11   2        445.47        421.60        24.22 o
   9  11   2        222.46        263.47        23.58 o
  10  11   2         51.78         47.81        13.42 o
 -10  12   2          1.96         11.10         9.31 o
  -9  12   2          0.45          6.92         6.80 o
  -8  12   2         27.07         31.37         9.43 o
  -7  12   2          0.51          6.57         5.01 o
  -6  12   2          0.17          3.56         4.78 o
  -5  12   2         54.61         50.28         9.80 o
  -4  12   2          0.17          2.06         4.52 o
  -3  12   2        520.63        447.47        12.77 o
  -2  12   2        986.49       1119.09        21.03 o
  -1  12   2          2.39          4.97         2.59 o
   0  12   2         50.89         32.45         3.51 o
   1  12   2        250.90        203.82         8.11 o
   2  12   2         84.57        104.34         7.32 o
   3  12   2          0.07          4.06         2.49 o
   4  12   2         21.74         16.93         6.27 o
   5  12   2         58.95         61.97         8.83 o
   6  12   2        202.74        203.30        14.53 o
   7  12   2        235.70        238.14        17.17 o
   8  12   2        932.01        932.64        32.63 o
   9  12   2        108.01         75.19        15.53 o
  10  12   2        124.85        127.02        21.42 o
 -10  13   2          4.79          0.00         5.99 o
  -9  13   2        563.97        609.11        29.01 o
  -8  13   2         24.44         36.75         8.91 o
  -7  13   2          0.95          3.20         3.96 o
  -6  13   2          6.02          8.53         6.69 o
  -5  13   2        219.72        242.24        17.06 o
  -4  13   2       1989.90       1848.95        42.98 o
  -3  13   2       5555.90       5204.55        91.82 o
  -2  13   2        645.74        561.23        15.69 o
  -1  13   2       2820.75       2573.10        43.54 o
   0  13   2        236.45        317.40        12.54 o
   1  13   2          1.91          6.49         3.00 o
   2  13   2          8.00          7.54         3.78 o
   3  13   2          5.68          5.74         3.61 o
   4  13   2        114.02        111.23         8.04 o
   5  13   2         41.90         36.60         7.11 o
   6  13   2         19.10         21.57         7.26 o
   7  13   2        167.88        158.95        14.40 o
   8  13   2         10.36         12.71         6.78 o
   9  13   2         10.97         14.17         7.23 o
  -9  14   2         73.31         62.80         9.65 o
  -8  14   2          6.13         12.34         5.55 o
  -7  14   2        305.45        347.27        21.92 o
  -6  14   2          5.08         18.90         7.46 o
  -5  14   2        687.19        659.60        26.46 o
  -4  14   2       1795.40       1685.66        40.90 o
  -3  14   2       3302.86       3138.25        58.81 o
  -2  14   2        705.64        699.01        16.75 o
  -1  14   2        412.59        394.59        15.19 o
   0  14   2        992.92        991.56        22.02 o
   1  14   2       2786.72       2557.66        57.17 o
   2  14   2       1649.69       1526.83        32.91 o
   3  14   2         46.33         27.47         8.09 o
   4  14   2         14.03         15.68         6.16 o
   5  14   2        231.74        252.98        16.10 o
   6  14   2       1345.10       1349.29        44.07 o
   7  14   2       1458.40       1449.42        39.97 o
   8  14   2         14.12         11.33         5.78 o
   9  14   2         17.10         23.73         8.51 o
  -9  15   2         17.54         15.45         9.79 o
  -8  15   2         28.04         13.76         8.46 o
  -7  15   2         15.95         13.81         7.85 o
  -6  15   2       1668.98       1588.24        47.05 o
  -5  15   2       1395.30       1310.26        39.97 o
  -4  15   2        616.95        587.96        21.96 o
  -3  15   2          0.17          0.61         4.17 o
  -2  15   2         72.70         55.08         6.13 o
  -1  15   2       2952.58       2897.11        53.24 o
   0  15   2        685.03        625.48        17.69 o
   1  15   2       3349.66       3300.23        60.62 o
   2  15   2       1438.33       1463.91        32.82 o
   3  15   2       2059.65       1884.34        48.38 o
   4  15   2       3687.72       3396.71        75.25 o
   5  15   2       1219.89       1173.90        35.49 o
   6  15   2          4.21          8.19         4.07 o
   7  15   2        423.32        402.57        18.71 o
   8  15   2         84.36         67.19         9.24 o
   9  15   2         21.57         28.84        11.14 o
  -9  16   2        967.67        995.95        49.35 o
  -8  16   2         77.11         75.64        12.49 o
  -7  16   2        190.30        155.37        19.55 o
  -6  16   2         10.22          3.38         7.01 o
  -5  16   2         33.53         26.34         8.49 o
  -4  16   2       4727.55       4546.71        87.30 o
  -3  16   2       1621.31       1505.10        33.78 o
  -2  16   2       1076.35       1058.23        26.78 o
  -1  16   2        207.40        203.97        12.63 o
   0  16   2       1724.39       1656.02        34.76 o
   1  16   2       3543.54       3439.95        63.29 o
   2  16   2       4052.17       3841.45        70.96 o
   3  16   2        404.23        407.97        20.59 o
   4  16   2        396.87        302.93        15.32 o
   5  16   2        198.91        186.58        14.98 o
   6  16   2        220.94        214.00        17.72 o
   7  16   2        695.71        727.75        29.77 o
   8  16   2        434.83        460.17        19.53 o
   9  16   2        200.21        167.75        17.20 o
  -9  17   2         60.46         57.01        11.57 o
  -8  17   2        247.11        284.69        21.98 o
  -7  17   2        227.19        281.89        19.73 o
  -6  17   2        983.14        910.77        32.82 o
  -5  17   2         39.17         33.69         8.56 o
  -4  17   2       4030.93       3788.76        83.02 o
  -3  17   2       3156.35       3082.67        52.46 o
  -2  17   2       4325.69       4107.48        77.18 o
  -1  17   2       2192.82       2137.17        44.67 o
   0  17   2       1814.03       1783.65        41.57 o
   1  17   2        659.39        619.07        20.84 o
   2  17   2        383.17        377.39        18.03 o
   3  17   2       1334.81       1246.89        38.46 o
   4  17   2       1284.63       1233.93        39.84 o
   5  17   2         27.11          9.65         5.47 o
   6  17   2          1.23          7.94         6.64 o
   7  17   2         27.69         22.83         7.71 o
   8  17   2         43.37         43.98         9.76 o
  -8  18   2         70.33         62.97        11.13 o
  -7  18   2         52.90         45.36         9.22 o
  -6  18   2        124.70        119.29        13.39 o
  -5  18   2        110.19         74.26        10.84 o
  -4  18   2        616.06        633.81        23.34 o
  -3  18   2        379.18        394.91        19.38 o
  -2  18   2       2866.13       2678.46        55.39 o
  -1  18   2        128.08        121.45        10.78 o
   0  18   2       1840.28       1686.01        42.53 o
   1  18   2       1651.37       1630.49        38.37 o
   2  18   2       1131.03       1140.23        37.84 o
   3  18   2         53.08         42.04        10.27 o
   4  18   2          0.22          6.48         7.28 o
   5  18   2          0.04          7.30         4.33 o
   6  18   2        743.52        749.93        28.54 o
   7  18   2        582.64        554.60        28.46 o
   8  18   2        419.75        348.90        23.18 o
  -8  19   2          0.46         10.85         7.26 o
  -7  19   2         29.41         19.67         7.73 o
  -6  19   2        364.48        320.67        19.12 o
  -5  19   2         29.55         16.03         6.54 o
  -4  19   2          1.35          6.55         4.22 o
  -3  19   2        135.68        119.64        15.57 o
  -2  19   2        175.16        175.83        13.49 o
  -1  19   2        606.36        572.78        21.81 o
   0  19   2       1207.41       1156.13        32.33 o
   1  19   2         51.71         48.96         8.53 o
   2  19   2         61.51         33.08         9.22 o
   3  19   2        184.16        206.10        17.43 o
   4  19   2       1587.83       1564.47        48.76 o
   5  19   2        245.06        271.58        21.54 o
   6  19   2        191.22        218.88        15.32 o
   7  19   2          9.13         10.94         6.64 o
   8  19   2        110.64         74.04        11.57 o
  -8  20   2        100.63         76.91        18.53 o
  -7  20   2          1.16          0.46         6.27 o
  -6  20   2          0.12          4.61         5.59 o
  -5  20   2        545.85        609.87        23.52 o
  -4  20   2          8.91          2.27         8.23 o
  -3  20   2        233.75        251.93        17.17 o
  -2  20   2       1122.05        986.43        43.32 o
  -1  20   2         60.07         51.49         8.55 o
   0  20   2       2383.38       2332.51        55.76 o
   1  20   2        467.93        467.95        20.73 o
   2  20   2         11.83         34.70        10.01 o
   3  20   2        393.08        399.62        23.31 o
   4  20   2         12.42         14.53         8.40 o
   5  20   2        341.02        371.66        25.07 o
   6  20   2        477.07        512.40        27.72 o
   7  20   2        474.28        525.19        24.30 o
   8  20   2        319.09        277.65        31.73 o
  -7  21   2          7.76         10.70         7.40 o
  -6  21   2         51.77         46.88         8.80 o
  -5  21   2        303.99        284.19        25.63 o
  -4  21   2        200.77        163.72        17.50 o
  -3  21   2         13.25         19.67         6.85 o
  -2  21   2         50.51         42.78         8.37 o
  -1  21   2        324.35        318.47        16.63 o
   0  21   2        198.88        174.87        14.04 o
   1  21   2       1304.39       1220.36        40.30 o
   2  21   2         22.37         19.10         7.82 o
   3  21   2        132.78        115.67        15.19 o
   4  21   2        314.73        353.60        24.01 o
   5  21   2          4.81          2.62         6.20 o
   6  21   2         21.30          9.79         8.33 o
   7  21   2          4.81         16.63         8.43 o
  -7  22   2          0.00         13.69         9.46 o
  -6  22   2        212.92        229.53        23.17 o
  -5  22   2        250.98        231.37        22.44 o
  -4  22   2        586.05        602.92        27.86 o
  -3  22   2       1329.36       1272.78        39.29 o
  -2  22   2        784.65        812.27        29.10 o
  -1  22   2        185.74        188.34        21.24 o
   0  22   2        715.56        673.20        24.02 o
   1  22   2       1921.70       1932.16        52.94 o
   2  22   2        527.24        579.59        26.20 o
   3  22   2        504.16        518.11        27.79 o
   4  22   2         46.97         44.45         9.98 o
   5  22   2          9.86          5.59         6.94 o
   6  22   2        311.50        303.18        23.38 o
   7  22   2        317.83        284.14        34.94 o
  -6  23   2         77.68         68.94        11.09 o
  -5  23   2         17.17         20.44         8.73 o
  -4  23   2         89.32         92.56        12.65 o
  -3  23   2        103.91        132.83        13.39 o
  -2  23   2          0.49         12.02         6.54 o
  -1  23   2          0.56          8.87         5.36 o
   0  23   2          0.51          3.42         5.06 o
   1  23   2          5.66         22.06         7.83 o
   2  23   2         59.15         55.84        10.41 o
   3  23   2         20.66         22.67         8.71 o
   4  23   2        179.82        207.67        18.90 o
   5  23   2        131.21        121.00        20.01 o
   6  23   2          5.57          7.13         7.46 o
  -6  24   2          2.74          0.00         7.93 o
  -5  24   2         78.18         46.43        11.12 o
  -4  24   2         90.40         86.42        13.20 o
  -3  24   2       1555.64       1635.60        49.63 o
  -2  24   2         91.87         73.65        11.13 o
  -1  24   2         68.03         78.55        10.74 o
   0  24   2        304.60        327.00        19.78 o
   1  24   2       2042.30       2196.65        66.03 o
   2  24   2        524.92        542.38        25.87 o
   3  24   2          8.25         13.24         7.26 o
   4  24   2         89.65         93.86        14.66 o
   5  24   2         87.71         81.41        14.21 o
   6  24   2       1266.02       1308.91       134.86 o
  -5  25   2        461.09        483.24        36.90 o
  -4  25   2         14.74          8.15         6.02 o
  -3  25   2        173.59        212.73        17.65 o
  -2  25   2         36.64         19.67         7.68 o
  -1  25   2        852.50       1050.06        34.71 o
   0  25   2         56.88         33.73        11.73 o
   1  25   2        119.32        143.66        13.89 o
   2  25   2        178.74        172.31        15.65 o
   3  25   2        849.88        910.95        38.63 o
   4  25   2        105.63         88.80        15.21 o
   5  25   2          9.95         10.08         7.57 o
  -4  26   2        157.19        138.46        15.73 o
  -3  26   2       1549.96       1713.16        53.15 o
  -2  26   2        149.33        196.06        15.61 o
  -1  26   2          0.41          9.02         5.85 o
   0  26   2        523.05        596.09        26.83 o
   1  26   2       2239.35       2601.99        95.39 o
   2  26   2        316.13        362.63        22.72 o
   3  26   2         22.53         20.73         8.26 o
   4  26   2        137.91        128.86        16.14 o
  -4  27   2          5.79          6.05         9.02 o
  -3  27   2        297.60        334.06        21.39 o
  -2  27   2         52.77         53.05        13.58 o
  -1  27   2        252.69        228.29        22.60 o
   0  27   2        103.77         79.61        11.76 o
   1  27   2        284.58        332.65        26.71 o
   2  27   2          0.80          1.98         5.81 o
   3  27   2        176.55        194.66        23.26 o
  -2  28   2         14.28          7.56         6.37 o
  -1  28   2          0.47          5.76         5.84 o
   0  28   2        368.54        446.43        24.81 o
   1  28   2       1571.26       1937.41        71.15 o
   2  28   2        368.87        404.92        26.24 o
 -11   1   3         30.42         27.10        18.51 o
 -10   1   3         86.10         96.43        18.42 o
  -9   1   3         12.24          6.65         8.93 o
  -8   1   3         58.26         47.29        10.41 o
  -7   1   3          3.69          8.13         5.60 o
  -6   1   3        372.90        362.90        16.97 o
  -5   1   3        871.93        891.11        21.39 o
  -4   1   3         96.32        124.25         6.69 o
  -3   1   3       2972.56       3156.33        43.33 o
  -2   1   3       7221.43       7494.94        98.60 o
  -1   1   3      10103.32      10214.71       125.38 o
   0   1   3          1.01          1.53         1.90 o
   1   1   3       6418.29       6459.98        84.56 o
   2   1   3       6512.73       6301.76        72.24 o
   3   1   3       2358.28       2521.79        36.05 o
   4   1   3       1335.16       1384.49        23.47 o
   5   1   3       1035.45        820.48        18.73 o
   6   1   3       1332.98       1261.53        29.12 o
   7   1   3       4947.87       5225.59       130.28 o
   8   1   3        332.87        364.11        29.62 o
   9   1   3        851.91        917.29        50.44 o
  10   1   3         13.11          4.50        13.89 o
 -11   2   3         27.57          9.76        12.05 o
 -10   2   3         70.04         46.21        13.37 o
  -9   2   3         13.61         24.03        10.60 o
  -8   2   3        485.82        493.50        24.42 o
  -7   2   3        457.73        493.26        21.60 o
  -6   2   3         62.82         50.94         7.29 o
  -5   2   3        123.18        121.60         8.09 o
  -4   2   3       1319.15       1416.30        24.71 o
  -3   2   3        434.00        469.85        13.20 o
  -2   2   3      22952.91      25183.46       318.72 o
  -1   2   3       1479.85       1458.98        22.08 o
   0   2   3      27085.02      28349.03       357.22 o
   1   2   3       7263.34       7125.47        97.98 o
   2   2   3       3541.86       3534.83        46.41 o
   3   2   3      10960.89      11689.83       131.75 o
   4   2   3        910.64        937.18        18.10 o
   5   2   3        448.21        538.60        13.92 o
   6   2   3        394.21        398.07        16.01 o
   7   2   3          1.46          7.89         6.34 o
   8   2   3          0.12          5.51         8.17 o
   9   2   3        614.74        632.73        48.54 o
  10   2   3        200.90        170.48        46.45 o
 -11   3   3         22.76         26.44        18.51 o
 -10   3   3          2.27          3.90         8.34 o
  -9   3   3         48.70         36.31        13.56 o
  -8   3   3         38.38         35.64        10.32 o
  -7   3   3          0.01          4.29         5.26 o
  -6   3   3         53.81         32.31         6.19 o
  -5   3   3        100.66        101.56         7.40 o
  -4   3   3        912.85        928.09        18.56 o
  -3   3   3       2834.09       3122.54        44.82 o
  -2   3   3       9774.15      10345.00       134.36 o
  -1   3   3         57.82         66.27         4.87 o
   0   3   3          3.09          2.46         1.57 o
   1   3   3       4030.97       3986.32        60.51 o
   2   3   3         25.09         13.84         3.38 o
   3   3   3         73.08         50.32         4.21 o
   4   3   3        698.41        719.89        14.30 o
   5   3   3        622.02        636.94        17.07 o
   6   3   3        279.60        199.31        12.97 o
   7   3   3       2618.12       2635.02        64.98 o
   8   3   3         48.90         29.09        12.30 o
   9   3   3        153.33        147.02        28.79 o
  10   3   3         12.38         15.16        14.01 o
 -11   4   3        274.46        267.07        39.66 o
 -10   4   3        221.51        179.41        35.38 o
  -9   4   3         81.08         86.42        16.99 o
  -8   4   3         45.50         52.77        10.22 o
  -7   4   3         64.49         62.45         9.16 o
  -6   4   3        182.05        232.66        13.07 o
  -5   4   3         44.64         52.41         6.02 o
  -4   4   3        980.17        966.63        19.86 o
  -3   4   3       5340.82       5856.64        74.68 o
  -2   4   3       7089.34       7274.05        88.88 o
  -1   4   3       3605.18       3522.12        50.32 o
   0   4   3       2492.39       2544.33        40.76 o
   1   4   3         15.95         14.32         2.74 o
   2   4   3       1136.13       1114.57        25.65 o
   3   4   3        459.29        417.14        10.70 o
   4   4   3       3974.31       4257.73        56.28 o
   5   4   3        296.90        273.56        11.77 o
   6   4   3       1165.93       1175.99        31.80 o
   7   4   3         50.01         60.43        11.54 o
   8   4   3          0.06          1.66         9.80 o
   9   4   3        199.73        187.68        26.66 o
  10   4   3         26.36         24.84        14.01 o
 -10   5   3          2.16          0.00        10.76 o
  -9   5   3         38.28         30.47        10.97 o
  -8   5   3         82.39         64.75        16.16 o
  -7   5   3         18.20         12.31         6.38 o
  -6   5   3          4.80          5.41         4.49 o
  -5   5   3       1205.53       1199.58        32.29 o
  -4   5   3        567.36        601.10        14.26 o
  -3   5   3       1895.27       2094.04        31.04 o
  -2   5   3         21.61         22.99         2.46 o
  -1   5   3         11.64         15.01         3.90 o
   0   5   3       2730.68       2754.93        49.01 o
   1   5   3       4218.03       4132.69        50.00 o
   2   5   3      14172.27      14768.71       201.40 o
   3   5   3       4353.81       4575.84        69.53 o
   4   5   3         70.62         74.64         6.14 o
   5   5   3        198.56        196.30        12.02 o
   6   5   3       1350.09       1295.56        35.72 o
   7   5   3       1280.54       1298.33        41.09 o
   8   5   3       2268.29       2334.04        68.54 o
   9   5   3        784.30        797.38        46.25 o
  10   5   3         83.53         67.48        21.49 o
 -11   6   3         60.26         44.95        26.44 o
 -10   6   3         96.56        107.03        20.85 o
  -9   6   3         56.50         58.72        12.35 o
  -8   6   3         59.02         62.69        11.19 o
  -7   6   3         33.56         19.70         7.25 o
  -6   6   3        228.69        207.56        12.87 o
  -5   6   3        896.17        860.59        22.74 o
  -4   6   3       3878.76       4167.55        57.51 o
  -3   6   3        345.53        361.21         9.04 o
  -2   6   3         58.37         41.17         3.99 o
  -1   6   3        669.28        659.55        16.84 o
   0   6   3       3514.42       3362.30        53.78 o
   1   6   3        369.16        404.84         8.41 o
   2   6   3        353.78        349.62         9.23 o
   3   6   3       8019.95       8744.27       124.84 o
   4   6   3          3.28          2.04         2.96 o
   5   6   3        342.38        366.82        16.82 o
   6   6   3        673.90        677.27        25.24 o
   7   6   3        438.57        451.60        21.26 o
   8   6   3        973.43       1043.04        41.30 o
   9   6   3        868.14        977.96        52.06 o
  10   6   3         90.09         49.92        22.90 o
 -10   7   3        229.68        199.66        27.14 o
  -9   7   3          3.42          5.94         7.65 o
  -8   7   3        163.45        175.66        17.91 o
  -7   7   3        313.06        323.29        19.47 o
  -6   7   3        689.57        641.86        24.85 o
  -5   7   3       3253.43       3435.87        59.46 o
  -4   7   3        977.49        956.23        18.90 o
  -3   7   3       1132.70       1107.68        19.81 o
  -2   7   3        296.18        268.74         7.92 o
  -1   7   3       2875.43       2995.58        53.25 o
   0   7   3        827.62        845.81        18.65 o
   1   7   3        738.92        612.07        14.76 o
   2   7   3        263.73        248.06         7.89 o
   3   7   3       8423.53       9021.13       128.68 o
   4   7   3        798.68        843.33        21.41 o
   5   7   3         27.01         26.90         6.87 o
   6   7   3        620.27        533.02        22.31 o
   7   7   3        341.25        292.78        17.33 o
   8   7   3       3545.01       3728.98        96.36 o
   9   7   3        326.92        331.35        30.79 o
  10   7   3          1.98         13.85        10.36 o
 -10   8   3        465.30        477.45        31.05 o
  -9   8   3        899.52        975.32        40.40 o
  -8   8   3         21.27         27.17         8.64 o
  -7   8   3         88.61         78.93        11.71 o
  -6   8   3        300.24        248.87        14.30 o
  -5   8   3         77.01         71.25         8.31 o
  -4   8   3       1621.49       1521.14        27.17 o
  -3   8   3       1111.31       1021.87        20.91 o
  -2   8   3          5.78         12.36         2.70 o
  -1   8   3       1881.99       1870.20        37.25 o
   0   8   3        346.24        347.79        11.79 o
   1   8   3         56.72        119.68         5.47 o
   2   8   3        949.07       1053.05        17.57 o
   3   8   3      10591.49      11563.87       158.27 o
   4   8   3         35.12         37.69         6.96 o
   5   8   3        713.35        743.09        24.93 o
   6   8   3        634.71        660.26        25.10 o
   7   8   3         13.65         15.91         7.61 o
   8   8   3       1023.23       1070.67        42.33 o
   9   8   3        105.87        153.09        30.15 o
  10   8   3        127.09        162.82        31.68 o
 -10   9   3        355.59        344.91        25.19 o
  -9   9   3          5.45         12.86         8.20 o
  -8   9   3        744.43        784.94        31.77 o
  -7   9   3        148.16        159.59        14.63 o
  -6   9   3        149.32        183.36        13.10 o
  -5   9   3        254.28        242.90        12.73 o
  -4   9   3       1101.18       1021.77        22.31 o
  -3   9   3       1968.63       1809.95        31.96 o
  -2   9   3        132.78        141.52         6.22 o
  -1   9   3       1063.32       1139.69        28.15 o
   0   9   3        539.01        510.41        14.02 o
   1   9   3       5364.90       5982.64        78.85 o
   2   9   3       6885.17       7498.23        93.87 o
   3   9   3        398.15        397.46        10.51 o
   4   9   3         11.65          4.77         4.16 o
   5   9   3        896.84        900.23        26.49 o
   6   9   3       1113.65       1064.09        32.73 o
   7   9   3       5145.48       5280.42       102.99 o
   8   9   3        862.80        869.94        35.20 o
   9   9   3         41.57         41.34        11.93 o
  10   9   3          8.20         21.59        10.52 o
 -10  10   3        914.48        955.90        44.53 o
  -9  10   3        326.04        368.05        25.13 o
  -8  10   3          0.59         10.04         6.52 o
  -7  10   3        132.72        138.95        13.26 o
  -6  10   3          5.74          3.41         4.85 o
  -5  10   3        111.57        142.68         9.00 o
  -4  10   3       2608.63       2671.10        54.65 o
  -3  10   3       4403.00       4448.67        66.32 o
  -2  10   3          0.35          1.23         1.90 o
  -1  10   3          9.89          3.77         3.22 o
   0  10   3        276.65        345.51        10.77 o
   1  10   3        732.93        832.87        16.32 o
   2  10   3        474.58        422.01         9.24 o
   3  10   3        564.31        628.58        14.04 o
   4  10   3         75.69         69.12         8.34 o
   5  10   3          5.14          4.01         5.68 o
   6  10   3         48.53         26.22         7.77 o
   7  10   3        416.32        413.32        20.87 o
   8  10   3         14.68         21.08         8.65 o
   9  10   3        384.48        357.52        22.81 o
  10  10   3        205.22        203.45        25.13 o
 -10  11   3        135.16        100.89        15.25 o
  -9  11   3         21.10         32.21         9.07 o
  -8  11   3         21.72         20.74         7.83 o
  -7  11   3          8.63          9.52         5.56 o
  -6  11   3          2.71          4.84         5.11 o
  -5  11   3       1834.23       1873.57        44.97 o
  -4  11   3       2678.02       2585.55        53.84 o
  -3  11   3       2469.66       2457.78        39.47 o
  -2  11   3        240.58        258.47         8.60 o
  -1  11   3        865.76        972.40        22.57 o
   0  11   3          7.58         12.32         3.10 o
   1  11   3        123.02         76.31         4.59 o
   2  11   3        313.47        277.39         8.56 o
   3  11   3        850.39        806.65        21.90 o
   4  11   3        718.95        643.85        20.66 o
   5  11   3        449.36        452.26        18.51 o
   6  11   3        308.37        289.26        16.84 o
   7  11   3         17.62         12.51         6.83 o
   8  11   3          0.10         14.72         6.71 o
   9  11   3         46.19         40.12         9.98 o
  10  11   3        117.13         81.42        18.53 o
 -10  12   3        512.03        491.54        29.11 o
  -9  12   3          0.17         10.48         6.65 o
  -8  12   3         20.81         17.63         7.25 o
  -7  12   3        137.07        106.71        15.62 o
  -6  12   3        229.16        219.46        12.99 o
  -5  12   3       3414.47       3390.58        69.08 o
  -4  12   3       2709.32       2673.67        55.87 o
  -3  12   3       1279.35       1265.48        24.51 o
  -2  12   3         82.75         67.26         5.18 o
  -1  12   3        763.92        884.48        19.50 o
   0  12   3        300.88        319.64        12.91 o
   1  12   3       1174.96       1044.79        18.20 o
   2  12   3        236.63        245.91         8.75 o
   3  12   3         13.11         27.49         4.25 o
   4  12   3        856.71        914.61        25.80 o
   5  12   3        798.24        758.38        24.41 o
   6  12   3         72.93         66.76         9.79 o
   7  12   3        153.31        141.62        15.84 o
   8  12   3        775.72        741.72        33.81 o
   9  12   3        626.93        686.48        31.62 o
 -10  13   3          5.32          6.75         7.00 o
  -9  13   3          8.95          7.99         6.30 o
  -8  13   3         11.18         14.26         5.78 o
  -7  13   3        312.87        298.87        14.56 o
  -6  13   3         23.13         22.79         8.08 o
  -5  13   3        314.54        283.70        15.90 o
  -4  13   3        146.32        138.87        12.10 o
  -3  13   3        142.35        146.96         9.46 o
  -2  13   3        400.93        365.60        10.62 o
  -1  13   3         83.73         88.34         6.76 o
   0  13   3       2539.55       2607.26        49.62 o
   1  13   3         11.66          2.33         2.77 o
   2  13   3        608.34        699.33        22.13 o
   3  13   3         27.42         17.13         3.12 o
   4  13   3        535.74        487.94        19.61 o
   5  13   3       1558.69       1489.07        36.74 o
   6  13   3        250.07        274.13        16.35 o
   7  13   3        168.52        169.36        14.26 o
   8  13   3        885.59        918.51        31.73 o
   9  13   3        148.14        149.62        15.93 o
  -9  14   3        218.25        149.92        25.04 o
  -8  14   3         65.26         37.14        19.82 o
  -7  14   3        170.17        172.91        17.22 o
  -6  14   3          0.08          2.05         6.51 o
  -5  14   3       1323.92       1290.05        38.77 o
  -4  14   3        960.01        963.03        28.78 o
  -3  14   3         24.36         18.44         5.88 o
  -2  14   3          0.29          3.73         2.61 o
  -1  14   3        280.70        281.28        10.55 o
   0  14   3        645.36        673.75        18.12 o
   1  14   3         36.22         57.07         5.79 o
   2  14   3        529.29        411.93        15.48 o
   3  14   3         19.97         20.76         7.20 o
   4  14   3         49.84         42.66         6.81 o
   5  14   3          1.13          4.00         4.85 o
   6  14   3        383.00        319.87        17.05 o
   7  14   3        134.81        125.00        12.72 o
   8  14   3         70.94         79.94        11.26 o
   9  14   3         34.60         37.32        11.34 o
  -9  15   3          0.54         19.80        10.00 o
  -8  15   3        563.96        559.26        35.04 o
  -7  15   3        573.09        579.06        27.50 o
  -6  15   3         45.65         36.90         9.96 o
  -5  15   3         63.05         61.66        10.51 o
  -4  15   3        218.41        202.89        13.74 o
  -3  15   3         26.34         33.77         6.54 o
  -2  15   3        417.30        428.45        16.04 o
  -1  15   3        233.12        203.53         9.87 o
   0  15   3        735.94        684.21        19.08 o
   1  15   3          3.83          6.44         4.82 o
   2  15   3       3189.51       2979.31        66.67 o
   3  15   3        771.26        717.30        26.95 o
   4  15   3        120.03        140.02        11.77 o
   5  15   3          2.09          1.28         3.77 o
   6  15   3       1876.96       1695.54        41.95 o
   7  15   3          3.30          4.14         4.96 o
   8  15   3         38.01         28.25         7.64 o
   9  15   3        116.85         88.85        13.02 o
  -9  16   3         26.74         22.62         9.35 o
  -8  16   3        104.50         97.33        21.90 o
  -7  16   3         14.83          8.93         7.17 o
  -6  16   3       1881.53       1902.90        52.99 o
  -5  16   3       2695.56       2624.55        63.36 o
  -4  16   3        606.63        564.45        21.75 o
  -3  16   3        838.09        841.26        23.55 o
  -2  16   3       1129.72       1075.71        22.58 o
  -1  16   3        800.63        735.59        18.62 o
   0  16   3       1056.01        986.84        23.22 o
   1  16   3        239.11        237.05        13.08 o
   2  16   3       6550.24       6164.81       118.00 o
   3  16   3        431.88        418.87        21.28 o
   4  16   3        100.83         70.14        12.02 o
   5  16   3        426.43        436.22        20.71 o
   6  16   3        197.68        154.53        20.89 o
   7  16   3         12.15         24.52         6.71 o
   8  16   3        442.59        440.42        22.53 o
   9  16   3          0.89          2.64         6.36 o
  -9  17   3         60.60         59.54        16.32 o
  -8  17   3        858.92        928.05        40.78 o
  -7  17   3        193.59        202.33        18.90 o
  -6  17   3        123.08         96.32        13.05 o
  -5  17   3         45.38         31.67         7.97 o
  -4  17   3       1620.96       1529.75        44.81 o
  -3  17   3       1516.69       1483.50        33.81 o
  -2  17   3        328.90        303.06        14.13 o
  -1  17   3        100.72         94.54         8.20 o
   0  17   3        149.49        141.80        11.13 o
   1  17   3          0.96          2.91         4.82 o
   2  17   3       5939.92       5584.86       110.02 o
   3  17   3        544.99        444.32        22.25 o
   4  17   3        812.84        678.75        28.92 o
   5  17   3         73.94         55.72         8.60 o
   6  17   3         19.73         23.12         7.04 o
   7  17   3        600.79        532.05        25.07 o
   8  17   3        112.82         84.50        12.74 o
  -8  18   3         88.53         89.61        12.27 o
  -7  18   3         29.34         16.96         8.50 o
  -6  18   3        763.04        735.53        28.99 o
  -5  18   3        145.60        122.00        13.37 o
  -4  18   3        399.95        382.19        17.98 o
  -3  18   3        397.00        406.64        17.58 o
  -2  18   3        467.62        464.59        24.69 o
  -1  18   3       2729.44       2693.49        54.06 o
   0  18   3        118.55        119.50        10.99 o
   1  18   3        927.44        896.86        26.46 o
   2  18   3       3181.73       2961.70        72.35 o
   3  18   3        160.18        144.60        15.64 o
   4  18   3        194.67        143.36        15.93 o
   5  18   3        261.11        236.40        20.37 o
   6  18   3         43.51         29.80         7.67 o
   7  18   3         28.20         12.62         7.17 o
   8  18   3         80.62         59.68        10.58 o
  -8  19   3        485.57        516.32        45.92 o
  -7  19   3        109.38        115.06        15.17 o
  -6  19   3         22.58         19.44         7.50 o
  -5  19   3         63.47         56.72         9.67 o
  -4  19   3         14.99         13.30         5.87 o
  -3  19   3          3.85          5.86         5.56 o
  -2  19   3       1296.58       1327.50        36.11 o
  -1  19   3        314.03        337.06        17.51 o
   0  19   3        119.49        119.93        11.39 o
   1  19   3        235.05        246.38        14.57 o
   2  19   3        579.75        607.06        25.79 o
   3  19   3        162.51        190.19        18.85 o
   4  19   3        146.23        120.98        15.29 o
   5  19   3        102.65         82.58        13.39 o
   6  19   3        211.25        174.43        12.29 o
   7  19   3         28.35         29.91         8.76 o
   8  19   3        186.43        179.15        17.03 o
  -8  20   3        106.74         92.33        27.47 o
  -7  20   3         95.32         97.16        14.18 o
  -6  20   3        309.41        303.05        18.51 o
  -5  20   3         19.51         17.91         6.12 o
  -4  20   3        351.61        385.37        22.78 o
  -3  20   3       1608.57       1636.55        47.62 o
  -2  20   3        230.59        257.72        15.31 o
  -1  20   3         17.15         11.21         5.43 o
   0  20   3        958.18        975.68        32.10 o
   1  20   3         85.88         86.52        11.07 o
   2  20   3        172.93        155.76        15.02 o
   3  20   3        466.43        509.86        26.71 o
   4  20   3         47.84         43.31        11.72 o
   5  20   3          0.55          5.12         6.05 o
   6  20   3         22.17         22.38         9.83 o
   7  20   3        154.70        139.37        12.05 o
  -7  21   3        369.92        449.13        23.74 o
  -6  21   3          4.51         12.47         5.92 o
  -5  21   3        140.98        129.54        12.99 o
  -4  21   3        310.48        305.94        25.82 o
  -3  21   3       1785.00       1796.19        47.93 o
  -2  21   3        215.77        196.69        14.33 o
  -1  21   3        301.68        289.38        15.91 o
   0  21   3          6.86          9.52         5.57 o
   1  21   3        149.08        135.74        14.09 o
   2  21   3         21.59         12.81         8.01 o
   3  21   3       1025.64        987.53        41.93 o
   4  21   3        289.73        321.36        21.74 o
   5  21   3        445.54        475.72        27.16 o
   6  21   3         78.80         64.61        14.89 o
   7  21   3         15.18         11.85         8.33 o
  -7  22   3          3.03         11.50         6.33 o
  -6  22   3          2.11          4.50         4.22 o
  -5  22   3        135.98        145.52        21.67 o
  -4  22   3        268.49        285.22        20.11 o
  -3  22   3        362.60        372.67        19.82 o
  -2  22   3          7.98         24.68         6.77 o
  -1  22   3         81.88         67.62         9.56 o
   0  22   3        500.08        522.31        21.12 o
   1  22   3          0.04          4.71         5.48 o
   2  22   3         12.27         18.24         8.18 o
   3  22   3        536.71        589.96        28.99 o
   4  22   3        369.66        415.20        33.70 o
   5  22   3          9.30          3.90         8.73 o
   6  22   3         56.68         41.68        11.17 o
   7  22   3         94.59        153.85        50.24 o
  -6  23   3         83.38         61.83        18.14 o
  -5  23   3        155.69        140.42        15.14 o
  -4  23   3          8.22         13.51         7.76 o
  -3  23   3        694.89        737.80        28.70 o
  -2  23   3        664.98        637.66        25.53 o
  -1  23   3        185.35        198.99        15.30 o
   0  23   3         22.08         26.08         8.12 o
   1  23   3          2.64          9.47         7.16 o
   2  23   3         70.90         47.90        10.18 o
   3  23   3        139.43        147.37        15.84 o
   4  23   3        314.24        316.63        22.75 o
   5  23   3         64.55         34.68        11.11 o
   6  23   3          0.25         11.59         8.29 o
  -6  24   3          2.67          0.30         7.08 o
  -5  24   3         78.54         82.97        12.22 o
  -4  24   3        519.29        582.17        27.83 o
  -3  24   3         13.85         13.41         7.91 o
  -2  24   3          0.81          5.84         5.52 o
  -1  24   3         52.42         67.14         9.64 o
   0  24   3         50.11         53.92         9.79 o
   1  24   3        168.67        198.44        16.78 o
   2  24   3         66.66         50.49        11.13 o
   3  24   3          0.02         15.03         7.26 o
   4  24   3          4.16          9.68         7.15 o
   5  24   3         19.90         14.70         8.74 o
   6  24   3        165.84         81.97        26.44 o
  -5  25   3          2.17         20.30         8.49 o
  -4  25   3         84.17         73.17        16.24 o
  -3  25   3       1172.27       1357.12        44.46 o
  -2  25   3        972.92       1024.75        36.32 o
  -1  25   3        496.49        572.98        23.40 o
   0  25   3        198.84        265.77        27.53 o
   1  25   3        141.12        168.31        15.61 o
   2  25   3          2.99          9.85         6.58 o
   3  25   3        201.98        178.64        18.77 o
   4  25   3        560.41        631.81        32.13 o
   5  25   3        689.45        754.88        51.70 o
  -4  26   3        319.69        402.90        23.75 o
  -3  26   3         26.53         30.37        14.11 o
  -2  26   3          0.61          3.09         5.24 o
  -1  26   3         52.91         55.90         9.08 o
   0  26   3          0.03          3.87         5.73 o
   1  26   3        288.73        326.06        22.01 o
   2  26   3          1.77         14.52         6.67 o
   3  26   3         23.33         25.17         9.66 o
   4  26   3         89.79        114.79        17.51 o
  -4  27   3        257.51        254.18        24.55 o
  -3  27   3        887.99       1027.11        38.55 o
  -2  27   3        729.52        823.15        32.65 o
  -1  27   3        986.97       1121.91        41.92 o
   0  27   3        258.23        298.42        19.44 o
   1  27   3         10.01         15.73         6.80 o
   2  27   3          0.43          7.32         6.12 o
   3  27   3          0.12          3.63         6.29 o
  -2  28   3        113.47        114.11        17.94 o
  -1  28   3        127.39        138.11        15.09 o
   0  28   3         66.81         82.65        11.86 o
   1  28   3         18.46         20.21         7.55 o
   2  28   3          8.97         20.52         8.20 o
 -11   0   4         11.85         31.73        18.51 o
 -10   0   4       1445.58       1808.41       145.43 o
  -9   0   4        913.05        950.74        55.96 o
  -8   0   4        207.43        213.47        27.80 o
  -7   0   4       1389.21       1410.69        64.55 o
  -6   0   4        189.47        173.72        15.23 o
  -5   0   4        281.16        221.95        13.64 o
  -4   0   4       1797.96       2242.54        47.04 o
  -3   0   4       1046.92       1007.18        27.78 o
  -2   0   4     314472.06     232965.44      7874.80 o
  -1   0   4      66019.18      67768.04      1407.45 o
   0   0   4       5985.60       6253.65       121.21 o
   1   0   4      27935.56      30530.44       452.61 o
   2   0   4      26635.50      29226.10       409.60 o
   3   0   4       4923.71       5121.47        90.94 o
   4   0   4      39559.78      44552.19       707.67 o
   5   0   4         94.74         76.39         9.26 o
   6   0   4       2117.30       2221.38        63.38 o
   7   0   4       2562.52       2754.90       125.86 o
   8   0   4       4115.79       4166.20       181.25 o
   9   0   4          8.43          8.11        13.93 o
  10   0   4         15.67         10.58        29.09 o
 -11   1   4         31.51          7.27        14.61 o
 -10   1   4          0.01         12.02        13.22 o
  -9   1   4         10.77          4.39         8.02 o
  -8   1   4          0.14          9.20         7.07 o
  -7   1   4         38.76         38.70         8.06 o
  -6   1   4        251.79        264.16        12.41 o
  -5   1   4        865.47        802.36        18.44 o
  -4   1   4          4.57          4.26         2.88 o
  -3   1   4       4965.17       5079.17        65.91 o
  -2   1   4      38364.64      40141.32       507.24 o
  -1   1   4      33932.30      35912.52       450.70 o
   0   1   4       3544.75       3787.06        54.58 o
   1   1   4       6626.98       6813.55        86.22 o
   2   1   4       8243.16       8939.35        97.28 o
   3   1   4       6311.70       6869.91        80.65 o
   4   1   4        102.06        134.81         7.02 o
   5   1   4        272.24        275.43        10.05 o
   6   1   4          0.00          0.91         3.72 o
   7   1   4         21.16         25.80        11.15 o
   8   1   4        292.75        341.97        30.71 o
   9   1   4        550.07        540.46        45.22 o
  10   1   4         43.46         34.67        15.45 o
 -11   2   4        172.68        189.48        29.22 o
 -10   2   4        270.66        254.35        30.70 o
  -9   2   4        327.74        326.55        24.76 o
  -8   2   4        454.86        475.91        23.70 o
  -7   2   4        481.10        482.86        23.36 o
  -6   2   4          1.48          5.20         4.63 o
  -5   2   4        693.54        737.32        17.59 o
  -4   2   4       1373.95       1255.48        22.94 o
  -3   2   4       8489.84       8372.25       112.65 o
  -2   2   4     189460.92     174546.11      2181.34 o
  -1   2   4        661.30        674.16        13.72 o
   0   2   4      28341.33      29649.25       343.61 o
   1   2   4      17258.68      18278.32       258.90 o
   2   2   4      27829.41      29518.32       358.17 o
   3   2   4      11787.95      12698.93       138.26 o
   4   2   4      13986.66      14718.92       172.62 o
   5   2   4        708.71        796.71        16.81 o
   6   2   4          0.26          4.11         4.06 o
   7   2   4       2113.49       2076.94        68.07 o
   8   2   4       2210.69       2323.63       139.69 o
   9   2   4        118.60         95.02        43.05 o
  10   2   4          3.59         13.62        12.76 o
 -11   3   4          4.19         15.87        18.51 o
 -10   3   4         19.80         12.80        14.86 o
  -9   3   4          6.18         10.54         8.50 o
  -8   3   4          4.90          9.83         7.26 o
  -7   3   4         64.56         53.03         8.97 o
  -6   3   4        448.51        460.29        17.13 o
  -5   3   4         71.54         48.42         5.89 o
  -4   3   4         99.40         90.99         6.61 o
  -3   3   4       2657.09       2670.68        39.58 o
  -2   3   4      25229.29      26625.28       310.32 o
  -1   3   4       4087.49       4323.02        53.55 o
   0   3   4       9231.65       8969.11       111.39 o
   1   3   4      13285.73      13761.88       176.64 o
   2   3   4       4881.41       4894.79        65.35 o
   3   3   4       5770.77       6309.54        74.80 o
   4   3   4         54.41         51.62         4.40 o
   5   3   4          0.04          1.44         3.47 o
   6   3   4        123.45        131.43        12.89 o
   7   3   4        634.13        696.64        31.19 o
   8   3   4         24.96         47.60        15.16 o
   9   3   4       1750.50       1841.24        89.84 o
  10   3   4        207.22        190.68        41.20 o
 -11   4   4         18.84          0.00        15.87 o
 -10   4   4        182.11        191.78        40.18 o
  -9   4   4         36.75         36.96        12.62 o
  -8   4   4        210.07        206.24        19.27 o
  -7   4   4         67.73         41.88         9.24 o
  -6   4   4          1.95          1.38         4.05 o
  -5   4   4         18.99         20.12         4.57 o
  -4   4   4       1017.80       1262.79        28.96 o
  -3   4   4       1127.96        981.50        17.88 o
  -2   4   4         63.26         88.10         4.28 o
  -1   4   4       4245.74       4341.03        56.69 o
   0   4   4       3085.14       3247.90        44.60 o
   1   4   4       3551.49       3627.78        53.46 o
   2   4   4       5743.42       5684.05        78.74 o
   3   4   4        529.59        446.78        11.68 o
   4   4   4       2708.05       3082.19        43.22 o
   5   4   4       3011.02       2970.03        54.16 o
   6   4   4        185.82        189.97        14.89 o
   7   4   4        414.73        411.84        23.90 o
   8   4   4        812.37        812.31        45.57 o
   9   4   4          0.90          6.70         9.43 o
  10   4   4        251.20        257.91        35.57 o
 -10   5   4          2.79          8.86         9.59 o
  -9   5   4         67.37         65.70        13.75 o
  -8   5   4         56.14         58.15        10.21 o
  -7   5   4        191.83        180.00        14.31 o
  -6   5   4       2429.74       2413.03        47.40 o
  -5   5   4         44.91         40.90         5.39 o
  -4   5   4       3433.24       3654.77        51.64 o
  -3   5   4       1073.31       1050.61        19.58 o
  -2   5   4        534.75        560.25        12.68 o
  -1   5   4       6064.73       6002.37        90.91 o
   0   5   4       1536.67       1417.78        22.56 o
   1   5   4        158.94        147.08         5.33 o
   2   5   4       8360.26       8571.92       115.31 o
   3   5   4          2.57          5.83         2.97 o
   4   5   4       6184.82       6564.48        79.58 o
   5   5   4        442.10        436.48        17.32 o
   6   5   4       1052.66       1032.91        31.69 o
   7   5   4       1189.25       1264.18        40.65 o
   8   5   4        203.60        225.87        29.37 o
   9   5   4        389.58        389.88        32.71 o
  10   5   4         10.95          4.71        10.26 o
 -10   6   4         74.16         72.71        33.35 o
  -9   6   4        228.85        261.15        25.59 o
  -8   6   4        402.46        413.22        22.53 o
  -7   6   4        823.83        842.85        29.15 o
  -6   6   4         29.45         24.80         6.22 o
  -5   6   4         37.98         47.27         6.47 o
  -4   6   4       1132.38       1025.63        22.52 o
  -3   6   4       2898.00       3109.09        41.70 o
  -2   6   4        526.49        480.61        11.41 o
  -1   6   4      13309.40      13488.97       195.44 o
   0   6   4        531.20        594.13        17.38 o
   1   6   4       3024.43       2950.71        39.86 o
   2   6   4      20695.62      21102.61       271.90 o
   3   6   4      15036.15      15676.12       206.70 o
   4   6   4        279.76        222.29        10.62 o
   5   6   4         74.47         57.22         9.24 o
   6   6   4         73.17         51.66         9.10 o
   7   6   4        769.62        748.07        28.20 o
   8   6   4        534.11        570.69        33.36 o
   9   6   4        240.81        311.53        29.10 o
  10   6   4         46.12         59.71        15.36 o
 -10   7   4          0.11          0.00         9.59 o
  -9   7   4         92.35         64.23        14.09 o
  -8   7   4         38.51         37.17         8.35 o
  -7   7   4          0.25          5.03         5.33 o
  -6   7   4        839.02        820.81        25.33 o
  -5   7   4         41.89         45.24         6.62 o
  -4   7   4        652.25        628.03        14.52 o
  -3   7   4        130.25        148.73         5.71 o
  -2   7   4        498.85        444.53        14.51 o
  -1   7   4        143.96        107.03         7.38 o
   0   7   4       7522.37       7245.71       109.36 o
   1   7   4       6424.24       7053.74        99.98 o
   2   7   4       2816.33       3325.20        47.29 o
   3   7   4        503.96        583.65        16.61 o
   4   7   4       1369.03       1491.44        33.95 o
   5   7   4          0.08          2.21         5.05 o
   6   7   4       1850.07       1886.79        46.82 o
   7   7   4         46.37         40.45         9.02 o
   8   7   4         70.16         71.56        13.23 o
   9   7   4          0.20          5.33         9.11 o
  10   7   4         69.72         85.92        20.07 o
 -10   8   4         25.13         32.24        10.67 o
  -9   8   4         54.37         50.34        12.03 o
  -8   8   4        146.63        133.98        18.66 o
  -7   8   4        911.33        862.33        31.49 o
  -6   8   4        270.94        263.49        14.43 o
  -5   8   4        454.22        500.19        17.87 o
  -4   8   4       1296.86       1363.50        28.78 o
  -3   8   4        550.68        443.57        12.68 o
  -2   8   4       1129.85       1034.60        19.83 o
  -1   8   4       1209.23       1215.52        27.45 o
   0   8   4       3137.03       3522.11        55.21 o
   1   8   4      16254.52      17123.96       203.05 o
   2   8   4       3632.54       3637.87        51.83 o
   3   8   4       7293.25       7905.24       179.98 o
   4   8   4        705.07        681.10        22.79 o
   5   8   4         52.89         34.22         7.65 o
   6   8   4        582.93        604.16        23.05 o
   7   8   4       2127.48       2169.31        51.10 o
   8   8   4        786.37        803.75        36.09 o
   9   8   4        931.96        992.15        52.70 o
  10   8   4         31.54         14.35        10.56 o
 -10   9   4        104.18         78.95        14.36 o
  -9   9   4         49.87         20.10         8.77 o
  -8   9   4        335.28        384.60        22.01 o
  -7   9   4        353.32        355.26        19.80 o
  -6   9   4          0.79          0.98         4.98 o
  -5   9   4         43.35         36.52         6.63 o
  -4   9   4        104.46         95.23         9.78 o
  -3   9   4       2250.91       2254.81        36.56 o
  -2   9   4        319.18        294.37        11.16 o
  -1   9   4       3274.38       3621.71        60.77 o
   0   9   4      13999.91      15165.29       209.63 o
   1   9   4      11612.55      11736.14       141.99 o
   2   9   4        960.80        966.60        18.28 o
   3   9   4        530.03        618.13        14.96 o
   4   9   4        351.17        340.40        14.88 o
   5   9   4         74.37         58.91         9.05 o
   6   9   4       1611.95       1631.18        40.90 o
   7   9   4        331.33        343.06        20.23 o
   8   9   4          0.86          6.32         7.30 o
   9   9   4         56.33         70.22        15.81 o
  10   9   4        135.97        138.32        20.52 o
 -10  10   4          0.94          8.33         8.17 o
  -9  10   4        524.78        543.98        28.80 o
  -8  10   4        350.38        340.06        21.57 o
  -7  10   4        279.47        284.70        16.58 o
  -6  10   4        125.83        118.76        11.05 o
  -5  10   4        533.29        548.95        16.02 o
  -4  10   4        419.37        476.53        26.11 o
  -3  10   4       6535.71       6474.04        92.00 o
  -2  10   4       3133.06       3078.35        43.61 o
  -1  10   4       3183.63       3333.67        57.51 o
   0  10   4        826.70        877.56        21.35 o
   1  10   4       8991.34       9918.02       126.58 o
   2  10   4        480.11        506.21        12.59 o
   3  10   4       1514.23       1531.24        41.27 o
   4  10   4       1072.90       1063.72        27.85 o
   5  10   4       2344.43       2124.04        46.72 o
   6  10   4       1524.24       1564.26        39.85 o
   7  10   4       2067.91       1994.23        49.29 o
   8  10   4        186.42        180.84        17.14 o
   9  10   4        249.79        253.82        23.12 o
  10  10   4          4.79         11.63         9.33 o
 -10  11   4        356.51        381.94        25.64 o
  -9  11   4        128.66        130.26        16.16 o
  -8  11   4        108.10         86.60        13.80 o
  -7  11   4        386.38        374.45        18.58 o
  -6  11   4          3.45          5.85         3.97 o
  -5  11   4         26.41         25.72         7.69 o
  -4  11   4        198.58        233.81        15.60 o
  -3  11   4       3890.55       3987.90        58.39 o
  -2  11   4        115.33        133.74         7.49 o
  -1  11   4        382.50        454.48        14.79 o
   0  11   4       1873.90       1591.54        29.38 o
   1  11   4       1896.80       2084.79        32.88 o
   2  11   4        781.81        720.00        15.93 o
   3  11   4       1322.36       1399.25        32.10 o
   4  11   4         11.02         11.73         5.60 o
   5  11   4        326.05        321.97        16.12 o
   6  11   4         10.35         12.75         6.36 o
   7  11   4        159.87        142.31        14.17 o
   8  11   4         59.71         54.41        11.09 o
   9  11   4        133.29        143.17        15.13 o
  10  11   4          0.02          0.00        12.69 o
 -10  12   4          0.04          7.02         6.63 o
  -9  12   4        310.03        305.92        27.59 o
  -8  12   4        390.26        391.91        23.02 o
  -7  12   4        195.15        176.77        12.54 o
  -6  12   4         17.23         15.07         6.78 o
  -5  12   4         61.46         59.05         9.43 o
  -4  12   4         48.68         53.08         8.54 o
  -3  12   4       3108.23       2915.05        45.93 o
  -2  12   4       2947.16       2937.50        44.34 o
  -1  12   4       1077.53       1057.21        24.96 o
   0  12   4         48.36         38.87         5.00 o
   1  12   4        718.98        691.56        16.22 o
   2  12   4       3305.51       3554.41        80.67 o
   3  12   4       1020.17        845.43        22.16 o
   4  12   4       2882.74       2825.71        55.28 o
   5  12   4        355.49        343.06        16.81 o
   6  12   4        311.77        343.93        18.12 o
   7  12   4        202.51        215.23        19.38 o
   8  12   4         88.54         83.61        10.93 o
   9  12   4         49.70         39.90         9.95 o
 -10  13   4        215.61        215.49        32.92 o
  -9  13   4          0.41          5.06         5.68 o
  -8  13   4          3.94          2.66         4.28 o
  -7  13   4        292.45        300.83        20.82 o
  -6  13   4         92.96         76.05        11.77 o
  -5  13   4         66.78         59.45        11.00 o
  -4  13   4        106.16        103.69        11.00 o
  -3  13   4          0.28          4.64         3.07 o
  -2  13   4        382.27        306.35        10.32 o
  -1  13   4       2780.33       2824.93        49.38 o
   0  13   4       1918.16       1786.98        39.31 o
   1  13   4        272.28        219.27         7.83 o
   2  13   4       2042.71       2024.45        36.99 o
   3  13   4          8.15         13.83         5.73 o
   4  13   4        163.62        156.47        11.37 o
   5  13   4       1752.31       1722.02        44.18 o
   6  13   4        662.68        577.37        22.88 o
   7  13   4         67.68         48.60         9.04 o
   8  13   4         27.26         21.28         6.49 o
   9  13   4        354.11        358.72        25.38 o
  -9  14   4         90.21         75.28        15.11 o
  -8  14   4        282.73        275.54        36.28 o
  -7  14   4        295.00        267.61        20.79 o
  -6  14   4        117.00        142.35        18.22 o
  -5  14   4         66.26         59.01         9.62 o
  -4  14   4        378.50        381.01        17.60 o
  -3  14   4        592.12        532.62        18.56 o
  -2  14   4       2281.99       2130.59        36.99 o
  -1  14   4         57.47         56.41         6.53 o
   0  14   4       2097.31       2129.76        34.50 o
   1  14   4        632.49        562.61        18.16 o
   2  14   4        161.84        129.10         6.90 o
   3  14   4       1618.24       1521.50        33.64 o
   4  14   4         10.88         17.91         5.45 o
   5  14   4       1340.83       1388.82        35.99 o
   6  14   4        403.00        445.59        21.69 o
   7  14   4         31.49         19.84         8.20 o
   8  14   4        383.55        396.65        21.80 o
   9  14   4          3.90         23.35         8.51 o
  -9  15   4         28.60         10.15         8.76 o
  -8  15   4        129.29        126.17        19.74 o
  -7  15   4        306.27        311.40        22.83 o
  -6  15   4        269.78        211.72        18.29 o
  -5  15   4         30.31          9.91         7.07 o
  -4  15   4        102.94        105.72        11.08 o
  -3  15   4       1095.78       1028.25        27.57 o
  -2  15   4        169.51        164.00         7.97 o
  -1  15   4        479.99        429.52        13.84 o
   0  15   4       2571.10       2367.59        40.77 o
   1  15   4       2027.08       1991.23        43.59 o
   2  15   4         19.54         25.12         8.02 o
   3  15   4        236.07        243.01        17.06 o
   4  15   4        169.86        178.09         9.86 o
   5  15   4       2196.81       1965.06        52.43 o
   6  15   4          9.90         14.16         6.16 o
   7  15   4        472.05        461.55        20.76 o
   8  15   4        345.72        336.63        19.34 o
   9  15   4          2.40         19.67         8.87 o
  -9  16   4         70.38         45.21        12.19 o
  -8  16   4        289.59        342.78        27.15 o
  -7  16   4        207.49        221.35        19.94 o
  -6  16   4         10.83         15.45         8.17 o
  -5  16   4         63.43         65.42        10.99 o
  -4  16   4        489.05        508.66        20.47 o
  -3  16   4        670.11        641.43        22.15 o
  -2  16   4       4154.94       3891.67        59.07 o
  -1  16   4          1.92          3.34         5.24 o
   0  16   4       2211.96       1954.55        35.87 o
   1  16   4        254.52        271.27        13.26 o
   2  16   4       2376.96       2199.91        53.57 o
   3  16   4       2213.91       2089.35        57.35 o
   4  16   4         81.16         71.23        12.19 o
   5  16   4          1.26          6.46         3.86 o
   6  16   4        369.11        389.44        21.22 o
   7  16   4          0.09          6.27         4.69 o
   8  16   4        212.76        220.44        19.23 o
   9  16   4          5.15          8.35         6.92 o
  -9  17   4         63.10          8.24        15.81 o
  -8  17   4         66.12         46.73        12.54 o
  -7  17   4        484.76        480.49        29.76 o
  -6  17   4        301.00        280.50        19.09 o
  -5  17   4        338.96        369.67        20.43 o
  -4  17   4        250.45        256.46        15.52 o
  -3  17   4        131.23        119.86        10.25 o
  -2  17   4       1343.45       1314.70        25.88 o
  -1  17   4       5200.59       4955.16        82.43 o
   0  17   4       1633.60       1631.87        32.11 o
   1  17   4       4231.02       4121.60        74.70 o
   2  17   4        458.92        434.63        21.40 o
   3  17   4       1109.30        946.68        35.12 o
   4  17   4        458.84        404.87        22.16 o
   5  17   4        376.36        322.48        16.16 o
   6  17   4         94.13         97.70        11.45 o
   7  17   4        255.36        267.36        20.31 o
   8  17   4         19.18         26.16         6.71 o
  -8  18   4         14.04         28.55        10.49 o
  -7  18   4        222.85        168.34        18.61 o
  -6  18   4        207.81        199.71        24.59 o
  -5  18   4        497.43        494.78        23.47 o
  -4  18   4        118.67        100.52        14.37 o
  -3  18   4         97.20        101.45         9.52 o
  -2  18   4        285.28        274.11        13.09 o
  -1  18   4       1521.40       1509.48        34.90 o
   0  18   4          9.22         12.87         5.36 o
   1  18   4        820.47        789.71        24.79 o
   2  18   4        416.23        419.63        21.31 o
   3  18   4        243.06        264.47        19.93 o
   4  18   4          0.44          7.05         7.17 o
   5  18   4        146.08        148.68        17.55 o
   6  18   4         37.60         29.95         6.97 o
   7  18   4        206.61        210.61        16.61 o
   8  18   4        182.24        181.44        20.36 o
  -8  19   4          6.27         11.73         8.50 o
  -7  19   4        177.86        225.23        24.86 o
  -6  19   4         41.85         35.37         7.95 o
  -5  19   4         11.81          2.85         5.10 o
  -4  19   4        113.78        105.48        11.09 o
  -3  19   4          1.98         11.19         3.81 o
  -2  19   4          7.22          9.64         7.39 o
  -1  19   4       1171.69       1177.29        30.83 o
   0  19   4        438.28        418.09        24.63 o
   1  19   4         59.03         39.99         8.27 o
   2  19   4          3.18          8.55         6.57 o
   3  19   4          0.31          6.15         6.72 o
   4  19   4         31.40         19.50        11.83 o
   5  19   4        149.60        121.23        15.79 o
   6  19   4        151.34        119.00        23.60 o
   7  19   4        166.37        168.26        14.56 o
   8  19   4         49.48         23.44         7.44 o
  -8  20   4         15.73          0.00        13.93 o
  -7  20   4        171.42        214.92        19.01 o
  -6  20   4         58.62         46.62        10.74 o
  -5  20   4         50.59         59.78         9.04 o
  -4  20   4        104.35        118.03        10.48 o
  -3  20   4         22.27         19.46         6.43 o
  -2  20   4        270.92        281.69        15.05 o
  -1  20   4        281.82        293.23        14.57 o
   0  20   4        913.68        950.32        27.85 o
   1  20   4         25.77         30.75         8.58 o
   2  20   4          0.01          3.66         5.47 o
   3  20   4         39.70         39.43         9.44 o
   4  20   4         57.89         69.42        11.75 o
   5  20   4         29.71         17.23         9.17 o
   6  20   4        112.88        138.09        19.55 o
   7  20   4         54.68         38.87        11.51 o
  -7  21   4        159.10        165.46        16.19 o
  -6  21   4          0.58          9.51         5.83 o
  -5  21   4         13.09         11.75         5.58 o
  -4  21   4        264.72        292.81        20.01 o
  -3  21   4        425.22        408.18        23.30 o
  -2  21   4        610.59        640.01        27.84 o
  -1  21   4         11.42         11.52         5.59 o
   0  21   4        303.78        306.22        15.61 o
   1  21   4         25.34         17.84         7.74 o
   2  21   4        260.35        218.00        17.70 o
   3  21   4         11.26         14.37         8.67 o
   4  21   4         20.81         12.65         8.50 o
   5  21   4        127.84         98.04        15.02 o
   6  21   4        406.10        443.94        29.16 o
   7  21   4         46.01         47.05        12.52 o
  -7  22   4          3.03          9.69         6.36 o
  -6  22   4         37.83         54.49         9.30 o
  -5  22   4         29.80         26.11         8.28 o
  -4  22   4        525.88        526.14        30.93 o
  -3  22   4        221.92        249.04        17.49 o
  -2  22   4        181.82        185.91        16.76 o
  -1  22   4          1.17          2.40         5.23 o
   0  22   4         39.50         45.67         8.44 o
   1  22   4         10.51          9.33         6.81 o
   2  22   4         88.51         60.26        11.37 o
   3  22   4          0.40         13.47         6.84 o
   4  22   4         10.47          6.57         6.30 o
   5  22   4          0.69         12.84         8.08 o
   6  22   4         95.23         68.18        19.20 o
  -6  23   4          1.88          9.85         7.97 o
  -5  23   4         10.81         31.26        11.25 o
  -4  23   4        378.70        397.30        22.63 o
  -3  23   4          0.94         18.87         5.98 o
  -2  23   4        197.70        159.02        13.09 o
  -1  23   4         15.50         24.96         6.92 o
   0  23   4        163.79        184.16        15.11 o
   1  23   4          6.74          4.81         5.54 o
   2  23   4         28.12         34.38         8.37 o
   3  23   4          3.05         14.43         7.69 o
   4  23   4         38.28         55.01        11.37 o
   5  23   4          0.94         13.67         9.24 o
   6  23   4        183.95        156.86        18.97 o
  -6  24   4         42.46         52.39        14.65 o
  -5  24   4         41.16         23.35        10.05 o
  -4  24   4        327.81        351.75        21.71 o
  -3  24   4          5.99         12.15         6.67 o
  -2  24   4          4.98         16.59         6.31 o
  -1  24   4         33.82         32.53         7.59 o
   0  24   4          0.01         11.40         5.70 o
   1  24   4          0.70          5.34         5.36 o
   2  24   4        123.67        154.16        18.25 o
   3  24   4         50.75         31.83         8.49 o
   4  24   4         45.41         45.14        10.17 o
   5  24   4         53.74         49.78        15.11 o
  -5  25   4         63.19         91.06        18.75 o
  -4  25   4         25.39         41.13         9.65 o
  -3  25   4         71.34         73.08        10.52 o
  -2  25   4          1.91          2.08         4.32 o
  -1  25   4         37.58         49.74         8.32 o
   0  25   4        268.15        314.35        28.51 o
   1  25   4          3.32          5.24         5.89 o
   2  25   4         76.11         86.91        13.34 o
   3  25   4         11.87         10.63         7.10 o
   4  25   4         95.53         92.48        13.84 o
   5  25   4          6.53          2.64        21.15 o
  -4  26   4         56.05         37.97        12.86 o
  -3  26   4          0.25         11.64         6.88 o
  -2  26   4         13.36         32.66         7.49 o
  -1  26   4        105.50        109.58        11.33 o
   0  26   4         30.51         39.09        10.53 o
   1  26   4         47.11         51.77        11.63 o
   2  26   4         14.81         13.37         8.42 o
   3  26   4          0.36          3.07         6.97 o
   4  26   4          4.27         15.49         7.19 o
  -3  27   4         73.21         59.46        13.03 o
  -2  27   4         11.29         19.56         6.89 o
  -1  27   4         60.71         75.38        11.83 o
   0  27   4         45.69         50.25         8.81 o
   1  27   4         44.62         58.78        12.92 o
   2  27   4         25.22         18.49         7.92 o
   3  27   4         13.79         32.12         8.09 o
  -2  28   4         48.67         53.36        10.78 o
  -1  28   4         16.53         17.22         7.10 o
   0  28   4        328.88        375.04        21.32 o
   1  28   4         11.25          8.32         6.17 o
   2  28   4         40.94          8.29        13.30 o
 -11   1   5        708.32        713.99        57.96 o
 -10   1   5         79.81         77.32        23.32 o
  -9   1   5          0.01          8.76         7.74 o
  -8   1   5       2762.05       3035.77        72.60 o
  -7   1   5       2423.75       2541.86        57.04 o
  -6   1   5       1476.04       1422.91        32.66 o
  -5   1   5         81.79        109.11         7.74 o
  -4   1   5      10617.33      11357.62       140.49 o
  -3   1   5        288.27        293.35         9.05 o
  -2   1   5     102791.11     105696.00      1263.38 o
  -1   1   5        444.45        457.72        10.39 o
   0   1   5       3290.51       3118.31        41.79 o
   1   1   5       1749.97       1636.98        24.86 o
   2   1   5       3984.53       4391.11        52.98 o
   3   1   5         66.25         77.12         5.36 o
   4   1   5         24.37          7.78         2.66 o
   5   1   5          2.28          3.74         2.69 o
   6   1   5       2425.34       2532.11        56.98 o
   7   1   5          6.01         14.38         8.65 o
   8   1   5         76.83        101.37        20.66 o
   9   1   5        259.51        250.90        41.21 o
  10   1   5        785.78        719.09        54.83 o
 -11   2   5        220.53        284.00       109.74 o
 -10   2   5         52.23         51.96        22.48 o
  -9   2   5        133.82        107.96        18.66 o
  -8   2   5        146.69        142.83        18.35 o
  -7   2   5         45.39         47.01         8.27 o
  -6   2   5        421.29        413.35        15.18 o
  -5   2   5         34.33         20.55         4.47 o
  -4   2   5          2.81          3.50         3.14 o
  -3   2   5       2846.20       3161.25        45.77 o
  -2   2   5       6033.42       6072.80        82.48 o
  -1   2   5       5769.09       6068.67        85.34 o
   0   2   5       6175.00       6316.40        83.38 o
   1   2   5       5052.74       5148.96        64.55 o
   2   2   5       8536.92       9407.34       119.59 o
   3   2   5        723.13        788.24        19.80 o
   4   2   5       1816.81       2069.58        29.79 o
   5   2   5        835.80        997.55        20.57 o
   6   2   5        131.01        123.89        11.07 o
   7   2   5         36.15          7.41         8.97 o
   8   2   5          0.12          0.00         9.38 o
   9   2   5         24.96         16.42        15.11 o
  10   2   5        123.81        129.64        27.47 o
 -11   3   5        136.31        128.87        22.20 o
 -10   3   5         74.06         58.57        15.93 o
  -9   3   5         22.56         14.02        10.94 o
  -8   3   5        617.89        639.85        27.87 o
  -7   3   5       2928.19       2854.39        62.63 o
  -6   3   5        752.14        686.44        21.17 o
  -5   3   5        623.86        529.11        15.28 o
  -4   3   5        454.81        466.24        12.84 o
  -3   3   5       6241.52       6399.14        84.73 o
  -2   3   5        242.90        252.01         7.11 o
  -1   3   5       7062.21       7007.33        89.04 o
   0   3   5        232.98        230.78         6.26 o
   1   3   5       2165.75       1962.60        29.42 o
   2   3   5       3738.38       4007.44        57.74 o
   3   3   5       4668.71       4860.58        61.57 o
   4   3   5          0.53          1.36         2.33 o
   5   3   5        700.75        634.73        19.89 o
   6   3   5       1329.13       1371.04        34.86 o
   7   3   5          9.29          7.27        10.58 o
   8   3   5        174.37        203.81        38.99 o
   9   3   5         85.12         84.14        19.86 o
  10   3   5        412.92        386.67        40.93 o
 -11   4   5         75.08          7.93        15.87 o
 -10   4   5          0.87          0.00        10.76 o
  -9   4   5         57.60         36.88        11.36 o
  -8   4   5          5.27          8.09         6.00 o
  -7   4   5         29.00         32.84         8.08 o
  -6   4   5        178.45        190.24        12.51 o
  -5   4   5       1265.02       1379.38        27.62 o
  -4   4   5       1980.63       2083.06        33.08 o
  -3   4   5        286.47        271.13         9.02 o
  -2   4   5       3533.38       3835.84        47.81 o
  -1   4   5      18296.43      18828.54       257.51 o
   0   4   5        179.04        167.61         4.45 o
   1   4   5       2569.34       2647.85        37.64 o
   2   4   5       3799.59       3954.79        57.29 o
   3   4   5       4131.30       4618.64        64.98 o
   4   4   5         10.13          9.01         2.54 o
   5   4   5         17.34         15.42         4.96 o
   6   4   5       1230.39       1272.43        33.90 o
   7   4   5         14.81         15.34         7.36 o
   8   4   5        120.47        122.69        22.02 o
   9   4   5        105.40         68.47        18.37 o
  10   4   5         64.30         54.63        18.91 o
 -10   5   5         17.87         40.13        15.81 o
  -9   5   5        119.91         96.66        18.80 o
  -8   5   5         90.61        101.09        12.65 o
  -7   5   5       4876.67       5003.58        91.01 o
  -6   5   5       3783.26       3624.27        64.46 o
  -5   5   5        403.43        406.76        13.35 o
  -4   5   5       4504.17       4553.01        62.36 o
  -3   5   5        753.85        717.24        14.69 o
  -2   5   5          0.99          6.06         2.53 o
  -1   5   5        896.61        860.48        15.22 o
   0   5   5       1972.56       1888.06        28.31 o
   1   5   5       7439.84       7693.64        93.96 o
   2   5   5       1035.65       1082.74        22.32 o
   3   5   5          6.88          3.79         2.80 o
   4   5   5       1216.84       1354.90        33.71 o
   5   5   5         81.09         95.95        10.05 o
   6   5   5        106.68        106.83        11.75 o
   7   5   5        586.63        650.91        26.49 o
   8   5   5        372.38        375.15        32.30 o
   9   5   5         49.46         31.88        13.64 o
  10   5   5        105.74         76.65        26.34 o
 -10   6   5        178.59        201.85        47.60 o
  -9   6   5         72.19         86.77        16.81 o
  -8   6   5       2462.47       2513.49        65.05 o
  -7   6   5        763.73        782.87        26.26 o
  -6   6   5        293.58        302.98        14.47 o
  -5   6   5        403.96        382.60        14.69 o
  -4   6   5       1026.56       1104.12        21.08 o
  -3   6   5       1035.91       1034.09        22.58 o
  -2   6   5       3081.52       3157.55        43.21 o
  -1   6   5        400.22        391.54        10.19 o
   0   6   5        767.82        780.53        18.60 o
   1   6   5        799.90        800.08        14.40 o
   2   6   5        384.95        440.82        12.07 o
   3   6   5        365.53        320.26        11.07 o
   4   6   5        978.95       1031.49        25.27 o
   5   6   5        784.30        832.28        27.50 o
   6   6   5        949.06        887.42        27.82 o
   7   6   5          8.05         11.28         6.07 o
   8   6   5        375.38        358.48        31.14 o
   9   6   5          4.10         17.10        11.17 o
  10   6   5          1.37          4.12         9.52 o
 -10   7   5        101.66        113.25        17.62 o
  -9   7   5          0.20          5.78         7.29 o
  -8   7   5         58.70         57.26        16.16 o
  -7   7   5       2205.20       2152.35        55.36 o
  -6   7   5       7977.17       8149.59       132.13 o
  -5   7   5        630.88        620.28        19.66 o
  -4   7   5        174.17        180.64         8.80 o
  -3   7   5        189.66        211.02         9.19 o
  -2   7   5        416.79        349.81        12.13 o
  -1   7   5       4915.76       4793.99        81.32 o
   0   7   5         45.87         20.39         3.38 o
   1   7   5         98.79         90.50         5.89 o
   2   7   5       2208.58       2393.74        40.52 o
   3   7   5       2485.99       2732.76        53.49 o
   4   7   5       3278.72       3191.10        67.95 o
   5   7   5        807.46        796.66        24.73 o
   6   7   5       1011.12       1046.34        30.88 o
   7   7   5       1709.23       1809.27        45.15 o
   8   7   5        258.42        256.79        27.76 o
   9   7   5          7.33          7.23         9.29 o
  10   7   5          0.54         13.04         9.58 o
 -10   8   5         44.64         21.10        10.72 o
  -9   8   5         47.45         31.26        10.98 o
  -8   8   5          6.21          1.39         6.55 o
  -7   8   5         25.72         21.96         6.70 o
  -6   8   5         68.07         86.08        10.30 o
  -5   8   5         11.06          3.99         4.05 o
  -4   8   5       1726.81       1667.12        29.13 o
  -3   8   5       1602.67       1769.32        28.93 o
  -2   8   5        124.79        124.19         6.82 o
  -1   8   5       7476.90       7587.87       116.33 o
   0   8   5       2351.71       2460.69        44.63 o
   1   8   5       1273.76       1233.29        22.14 o
   2   8   5       5769.31       6393.96        84.18 o
   3   8   5       1316.55       1571.10        33.98 o
   4   8   5       1895.51       1855.60        44.56 o
   5   8   5        618.13        657.05        22.92 o
   6   8   5        590.99        537.45        21.62 o
   7   8   5         68.69         75.96        11.10 o
   8   8   5        511.80        503.84        26.23 o
   9   8   5        235.11        200.61        25.19 o
  10   8   5          0.20          7.04        10.01 o
 -10   9   5        133.42        159.73        18.81 o
  -9   9   5         57.42         49.24        10.57 o
  -8   9   5        274.97        292.31        21.42 o
  -7   9   5        889.00        879.60        31.66 o
  -6   9   5        738.73        723.55        23.41 o
  -5   9   5       2281.40       2151.30        40.78 o
  -4   9   5         42.83         63.44         7.21 o
  -3   9   5       1071.44        987.47        20.46 o
  -2   9   5       2948.80       2927.73        41.84 o
  -1   9   5      13774.71      14391.27       224.27 o
   0   9   5         19.01         56.92         6.26 o
   1   9   5       1370.88       1448.20        25.99 o
   2   9   5       1420.71       1336.76        29.00 o
   3   9   5        306.67        401.19        12.87 o
   4   9   5       2532.03       2315.51        47.21 o
   5   9   5       2855.09       2811.66        56.82 o
   6   9   5         33.52         34.21         7.87 o
   7   9   5       1182.48       1211.88        36.00 o
   8   9   5        288.81        285.10        24.99 o
   9   9   5        406.21        390.39        33.59 o
  10   9   5         69.87         71.21        14.68 o
 -10  10   5        245.99        238.29        31.03 o
  -9  10   5        289.79        314.58        22.49 o
  -8  10   5        346.41        332.27        25.23 o
  -7  10   5        125.02        115.28        13.10 o
  -6  10   5         21.49         18.13         5.48 o
  -5  10   5       1321.39       1324.70        35.72 o
  -4  10   5       3990.45       3782.66        71.86 o
  -3  10   5         50.52         36.58         4.93 o
  -2  10   5        292.12        239.22         7.97 o
  -1  10   5       5306.42       5889.42        93.95 o
   0  10   5       1623.26       1678.21        32.02 o
   1  10   5       1821.25       2115.69        44.52 o
   2  10   5        907.69       1036.11        21.08 o
   3  10   5          4.80          6.95         3.34 o
   4  10   5        460.06        425.80        17.11 o
   5  10   5       1794.73       1780.84        44.76 o
   6  10   5       2214.80       2198.81        50.64 o
   7  10   5       1863.89       1895.58        47.75 o
   8  10   5         10.27          5.52         6.27 o
   9  10   5        169.88        176.02        23.04 o
  10  10   5        208.13        255.90        36.68 o
 -10  11   5        193.62        160.99        19.24 o
  -9  11   5          1.62         18.66         7.45 o
  -8  11   5        442.69        425.74        23.69 o
  -7  11   5        459.95        481.06        20.90 o
  -6  11   5        313.97        303.80        14.01 o
  -5  11   5        637.80        673.62        24.32 o
  -4  11   5         31.34         18.51         6.06 o
  -3  11   5       1054.96        891.12        20.41 o
  -2  11   5       1461.24       1359.05        29.60 o
  -1  11   5       1765.51       1879.35        43.82 o
   0  11   5        157.59        236.96        10.38 o
   1  11   5       4418.79       4680.00        73.71 o
   2  11   5         41.29         43.83         4.97 o
   3  11   5          3.52          8.68         3.67 o
   4  11   5        638.13        609.62        20.86 o
   5  11   5        530.69        476.16        21.11 o
   6  11   5        345.45        351.00        20.07 o
   7  11   5       1965.10       1948.46        49.01 o
   8  11   5          0.01          5.68         6.60 o
   9  11   5         78.70         68.16        15.53 o
 -10  12   5         82.22         68.35        14.24 o
  -9  12   5          5.14          5.15         5.52 o
  -8  12   5          7.31         11.91         6.50 o
  -7  12   5        472.29        495.38        24.82 o
  -6  12   5          0.87          2.33         5.77 o
  -5  12   5        322.76        325.45        20.61 o
  -4  12   5       3845.36       3832.30        73.97 o
  -3  12   5          1.89          3.57         3.00 o
  -2  12   5        808.12        740.77        20.83 o
  -1  12   5         89.93         95.84         8.22 o
   0  12   5         13.82         10.81         3.85 o
   1  12   5       1888.37       1783.88        35.92 o
   2  12   5        370.30        363.97        12.49 o
   3  12   5       2299.26       2243.89        40.84 o
   4  12   5        637.35        636.60        21.15 o
   5  12   5         22.52         30.07         7.48 o
   6  12   5        128.96        120.41        14.10 o
   7  12   5        682.92        656.41        27.53 o
   8  12   5          8.99          9.30         6.04 o
   9  12   5        156.37        148.32        21.18 o
 -10  13   5          9.91          7.85         9.11 o
  -9  13   5          2.08         24.68        12.60 o
  -8  13   5        181.38        148.36        20.47 o
  -7  13   5        855.68        899.73        37.65 o
  -6  13   5       1128.23       1184.92        38.56 o
  -5  13   5        752.43        754.81        26.30 o
  -4  13   5       1194.13       1109.25        31.34 o
  -3  13   5         30.24         24.63         4.32 o
  -2  13   5       4307.89       4240.13        70.69 o
  -1  13   5       1087.52       1190.26        28.39 o
   0  13   5        744.49        743.61        18.70 o
   1  13   5        197.82        163.00         7.59 o
   2  13   5        259.36        237.92        10.93 o
   3  13   5       1843.67       1769.67        41.69 o
   4  13   5       1489.68       1506.73        35.94 o
   5  13   5        761.37        709.81        24.26 o
   6  13   5         11.00         26.71         7.18 o
   7  13   5        380.33        395.81        20.22 o
   8  13   5        229.10        254.64        17.59 o
   9  13   5        268.51        223.28        19.04 o
  -9  14   5        437.32        470.40        31.16 o
  -8  14   5          4.66          2.88         7.38 o
  -7  14   5         39.66         31.15        10.13 o
  -6  14   5          3.04          8.14         6.34 o
  -5  14   5       1198.35       1162.81        34.16 o
  -4  14   5       7457.74       7313.31       127.38 o
  -3  14   5        170.75        147.37        10.43 o
  -2  14   5         98.81         89.24         8.99 o
  -1  14   5         35.18         23.34         4.90 o
   0  14   5          2.28          2.33         3.17 o
   1  14   5         47.17         25.60         4.02 o
   2  14   5         14.69         20.66         5.11 o
   3  14   5       2485.75       2405.61        55.30 o
   4  14   5        816.97        819.22        24.01 o
   5  14   5        482.80        490.48        19.88 o
   6  14   5          7.99          5.26         5.79 o
   7  14   5        419.52        437.80        20.90 o
   8  14   5         27.46         21.29         7.17 o
   9  14   5        321.53        309.20        19.98 o
  -9  15   5         80.59         41.39        12.52 o
  -8  15   5          7.82         13.79         8.10 o
  -7  15   5        520.73        502.08        27.83 o
  -6  15   5       1254.82       1239.20        40.71 o
  -5  15   5        832.95        789.17        27.58 o
  -4  15   5       2181.74       2129.42        49.24 o
  -3  15   5        143.33        126.47        10.45 o
  -2  15   5        150.97        156.96        11.28 o
  -1  15   5        495.06        465.74        22.71 o
   0  15   5       1507.57       1503.64        27.25 o
   1  15   5         88.40         67.25         5.48 o
   2  15   5          2.72          2.30         3.24 o
   3  15   5       1163.02       1148.20        33.15 o
   4  15   5       1016.65        937.00        29.81 o
   5  15   5        457.40        460.65        18.57 o
   6  15   5         28.00         15.75         6.56 o
   7  15   5         47.92         46.64         9.15 o
   8  15   5         91.87         61.46         9.84 o
   9  15   5       1114.04       1166.54        65.75 o
  -9  16   5        812.37        840.78        42.57 o
  -8  16   5        172.96        143.01        18.05 o
  -7  16   5         14.77          9.32         7.15 o
  -6  16   5        462.70        443.80        23.84 o
  -5  16   5        236.84        230.59        18.91 o
  -4  16   5        552.70        555.41        21.96 o
  -3  16   5       2447.27       2394.19        49.62 o
  -2  16   5        387.39        355.21        15.85 o
  -1  16   5        979.26       1013.04        24.83 o
   0  16   5       1352.70       1252.51        23.67 o
   1  16   5        147.34        150.50        14.36 o
   2  16   5          8.14          7.34         6.76 o
   3  16   5       1169.75       1117.00        38.64 o
   4  16   5        539.05        535.06        22.90 o
   5  16   5         41.59         30.37         6.70 o
   6  16   5        157.96        151.69        12.83 o
   7  16   5         14.96         12.55         5.44 o
   8  16   5         10.15         10.28         6.33 o
  -9  17   5          0.69         13.88        15.87 o
  -8  17   5         40.66         42.20        20.64 o
  -7  17   5       1099.74       1107.38        42.98 o
  -6  17   5        645.58        692.92        32.03 o
  -5  17   5        127.00        126.33        13.97 o
  -4  17   5        309.50        274.41        15.59 o
  -3  17   5        325.54        304.74        14.64 o
  -2  17   5        617.37        615.67        15.57 o
  -1  17   5        195.49        197.16         9.14 o
   0  17   5         11.30          8.27         3.21 o
   1  17   5        743.92        731.59        24.76 o
   2  17   5        233.15        250.42        18.07 o
   3  17   5       1225.94       1156.53        40.55 o
   4  17   5         50.28         46.51        10.88 o
   5  17   5        167.03        123.48        16.16 o
   6  17   5         32.87         27.27         6.93 o
   7  17   5        384.20        372.64        17.91 o
   8  17   5         26.51         30.01         7.75 o
  -8  18   5        309.36        317.94        25.29 o
  -7  18   5         62.86         61.03        12.06 o
  -6  18   5         50.85         51.03         9.79 o
  -5  18   5         40.96         41.64         9.20 o
  -4  18   5        297.81        314.98        16.26 o
  -3  18   5       1482.16       1550.39        39.24 o
  -2  18   5        231.83        232.88        10.67 o
  -1  18   5        254.47        245.11        16.79 o
   0  18   5        633.48        607.55        19.63 o
   1  18   5         19.53          8.13         5.44 o
   2  18   5        182.78        239.20        18.57 o
   3  18   5        113.96        152.17        21.88 o
   4  18   5        128.74         94.32        14.60 o
   5  18   5        324.78        328.99        23.01 o
   6  18   5         61.33         35.96         7.09 o
   7  18   5        114.71        112.91        12.92 o
   8  18   5         13.22          8.75         6.71 o
  -8  19   5        121.72         83.93        22.02 o
  -7  19   5          9.34          5.71         6.64 o
  -6  19   5         47.17         50.27        10.05 o
  -5  19   5          2.86          9.53         6.26 o
  -4  19   5        210.66        220.77        14.10 o
  -3  19   5          1.18          3.01         4.26 o
  -2  19   5         58.16         50.27         8.00 o
  -1  19   5          2.81          2.24         3.92 o
   0  19   5        210.93        232.56        13.57 o
   1  19   5        401.50        363.72        19.24 o
   2  19   5         82.24         58.69        11.26 o
   3  19   5         57.91         45.88        10.78 o
   4  19   5         47.66         22.29         9.69 o
   5  19   5        204.18        180.25        23.45 o
   6  19   5         89.14         80.35        14.16 o
   7  19   5        285.59        302.31        18.47 o
   8  19   5        417.09        407.84        24.97 o
  -8  20   5        167.42        187.74        52.89 o
  -7  20   5          8.91          6.56         6.84 o
  -6  20   5        266.38        287.60        19.70 o
  -5  20   5         28.51         29.01        10.87 o
  -4  20   5        134.23        157.68        11.98 o
  -3  20   5         50.48         37.10         8.62 o
  -2  20   5        436.80        442.42        25.61 o
  -1  20   5        118.99         98.24         9.03 o
   0  20   5         29.81         14.63         5.36 o
   1  20   5         13.81          7.86         6.34 o
   2  20   5          4.93          5.34         5.97 o
   3  20   5         61.49         64.17        13.22 o
   4  20   5          3.33          6.28         6.78 o
   5  20   5        517.21        544.64        29.76 o
   6  20   5        598.36        631.71        33.90 o
   7  20   5        159.48        205.29        21.95 o
  -7  21   5        343.27        358.17        24.73 o
  -6  21   5         83.23         54.07        10.59 o
  -5  21   5         61.65         55.03         8.47 o
  -4  21   5        106.06        103.55         8.74 o
  -3  21   5        193.86        202.61        14.84 o
  -2  21   5         56.33         60.42         8.37 o
  -1  21   5        130.08        127.06        10.63 o
   0  21   5        769.45        700.36        25.24 o
   1  21   5        300.75        312.04        18.30 o
   2  21   5        340.99        314.67        21.73 o
   3  21   5        732.51        814.49        34.73 o
   4  21   5        222.95        273.64        21.81 o
   5  21   5         36.85         34.62        10.93 o
   6  21   5          3.20          1.77         7.78 o
   7  21   5         76.41         40.30        11.94 o
  -7  22   5        189.43        227.08        25.89 o
  -6  22   5          2.30          8.80         6.86 o
  -5  22   5          3.55          1.38         4.11 o
  -4  22   5          4.91          5.53         5.80 o
  -3  22   5         99.81        111.52        11.66 o
  -2  22   5        426.01        383.24        17.59 o
  -1  22   5         98.81        103.51        10.45 o
   0  22   5         49.84         46.61         8.87 o
   1  22   5         11.73          7.58         6.41 o
   2  22   5        120.77        144.99        17.30 o
   3  22   5        169.71        195.01        19.37 o
   4  22   5         86.09         86.82        14.04 o
   5  22   5         18.76         37.18        11.04 o
   6  22   5         81.52         72.31        14.42 o
  -6  23   5          5.81         14.81         8.54 o
  -5  23   5         39.13         40.25         9.75 o
  -4  23   5        722.91        793.04        48.48 o
  -3  23   5        172.03        171.16        16.55 o
  -2  23   5          4.84          8.54         5.04 o
  -1  23   5        207.18        198.24        14.99 o
   0  23   5         74.55         87.35        14.98 o
   1  23   5          0.70          6.67         6.32 o
   2  23   5         10.72          5.77         6.48 o
   3  23   5        176.81        198.37        18.75 o
   4  23   5        664.90        741.98        35.17 o
   5  23   5        101.79        101.22        16.29 o
   6  23   5        133.22        130.98        17.58 o
  -6  24   5         13.07         29.18        14.36 o
  -5  24   5        124.79         74.08        17.71 o
  -4  24   5          5.51          0.82         5.79 o
  -3  24   5        213.18        233.53        17.06 o
  -2  24   5          0.33          4.79         4.89 o
  -1  24   5          3.61         14.32         8.22 o
   0  24   5         52.46         63.79        10.10 o
   1  24   5         12.65         12.13         6.76 o
   2  24   5         10.43          3.70         6.17 o
   3  24   5         34.22         21.05         8.13 o
   4  24   5         96.08         71.78        13.39 o
   5  24   5         70.37         64.45        19.76 o
  -5  25   5         16.75         17.14         8.13 o
  -4  25   5        241.62        269.00        20.85 o
  -3  25   5         38.82         37.95         7.85 o
  -2  25   5         90.68         89.03        10.38 o
  -1  25   5          2.20          2.49         4.14 o
   0  25   5         26.20         12.45         6.37 o
   1  25   5         49.09         42.26         9.07 o
   2  25   5        282.60        229.44        19.91 o
   3  25   5        262.79        252.13        20.80 o
   4  25   5        570.77        515.23        29.18 o
  -4  26   5         16.74         27.60         8.63 o
  -3  26   5          8.54          6.89         5.92 o
  -2  26   5          1.22          7.77         5.55 o
  -1  26   5          0.67          3.86         4.38 o
   0  26   5        126.22        133.61        14.61 o
   1  26   5         59.45         61.07        10.63 o
   2  26   5        557.45        557.37        28.85 o
   3  26   5         23.52         26.24         8.42 o
   4  26   5        356.18        393.12        42.69 o
  -3  27   5        243.28        254.60        17.94 o
  -2  27   5        513.17        570.06        25.55 o
  -1  27   5         34.22         46.20        13.80 o
   0  27   5         49.04         56.71        10.00 o
   1  27   5          2.01          9.65         6.16 o
   2  27   5         69.25         54.82        13.31 o
   3  27   5        154.42        123.95        26.05 o
  -2  28   5         17.97         24.10         6.69 o
  -1  28   5         39.97         52.55        14.60 o
   0  28   5         52.00         49.35         8.77 o
   1  28   5          0.64          4.08        10.45 o
   2  28   5         12.15          0.00        18.51 o
 -11   0   6        421.24        642.56        76.68 o
 -10   0   6        317.98        314.67        52.89 o
  -9   0   6         99.02        125.40        30.47 o
  -8   0   6         23.27         20.17        11.73 o
  -7   0   6        689.57        832.01        39.56 o
  -6   0   6        622.03        651.67        31.97 o
  -5   0   6          0.83          7.75         5.29 o
  -4   0   6       7747.38       8218.18       141.73 o
  -3   0   6       4987.58       5401.85        95.20 o
  -2   0   6        343.50        394.87        14.08 o
  -1   0   6       1514.46       1496.19        74.01 o
   0   0   6       2064.91       2076.71        42.91 o
   1   0   6         45.51         59.32         6.04 o
   2   0   6       1480.41       1595.02        31.79 o
   3   0   6        105.70        118.19         8.27 o
   4   0   6         39.02         23.37         5.20 o
   5   0   6       1264.14       1394.98        31.79 o
   6   0   6         69.81         61.94        17.90 o
   7   0   6          4.95          9.58        12.02 o
   8   0   6        626.98        746.09       175.84 o
   9   0   6        707.70        589.67        89.90 o
  10   0   6         95.75         58.17        39.66 o
 -11   1   6         19.87          1.32        11.22 o
 -10   1   6         31.31          8.81        10.76 o
  -9   1   6        179.78        198.96        26.19 o
  -8   1   6          6.52         13.88         6.52 o
  -7   1   6         99.01        129.17        12.51 o
  -6   1   6        376.02        359.91        16.75 o
  -5   1   6         71.76         80.01         7.07 o
  -4   1   6        533.19        582.08        14.47 o
  -3   1   6        233.30        247.69         8.51 o
  -2   1   6        439.02        481.23        15.58 o
  -1   1   6        911.88        944.87        17.21 o
   0   1   6         12.52          7.86         2.87 o
   1   1   6       1970.27       2013.98        28.01 o
   2   1   6        307.87        314.83         8.18 o
   3   1   6        339.10        353.50         9.73 o
   4   1   6         40.81         41.20         4.44 o
   5   1   6          8.22          8.13         3.16 o
   6   1   6          1.74          2.89         6.38 o
   7   1   6          0.23          6.58         8.43 o
   8   1   6         11.42          8.79        11.35 o
   9   1   6         48.88         24.33        16.16 o
  10   1   6         30.61         19.83        23.80 o
 -11   2   6        569.89        582.69        54.21 o
 -10   2   6        109.71        143.99        42.66 o
  -9   2   6          7.52          3.48         8.74 o
  -8   2   6          2.12          4.02         6.54 o
  -7   2   6          7.39         11.99         5.83 o
  -6   2   6        632.20        572.64        18.04 o
  -5   2   6         75.84         54.29         6.50 o
  -4   2   6        525.05        475.42        13.07 o
  -3   2   6       1442.77       1338.24        26.90 o
  -2   2   6       1253.22       1211.88        21.91 o
  -1   2   6        642.33        678.55        13.84 o
   0   2   6        168.76        152.27         6.01 o
   1   2   6         34.90         32.56         3.77 o
   2   2   6         39.90         34.08         4.11 o
   3   2   6        692.43        766.57        14.72 o
   4   2   6        413.05        404.39        10.97 o
   5   2   6        124.52        153.00         8.76 o
   6   2   6        967.32        939.82        28.40 o
   7   2   6        128.45        162.06        24.33 o
   8   2   6         83.90         81.39        19.50 o
   9   2   6         99.27        103.38        25.07 o
  10   2   6        153.51        149.36        27.01 o
 -11   3   6         42.53         38.96        13.93 o
 -10   3   6         65.53         51.07        14.36 o
  -9   3   6         88.98         61.78        17.17 o
  -8   3   6        108.77        147.63        17.02 o
  -7   3   6        216.26        223.75        15.82 o
  -6   3   6        509.26        499.10        17.86 o
  -5   3   6        331.59        323.75        11.97 o
  -4   3   6       1279.62       1237.57        24.05 o
  -3   3   6       1164.45       1070.23        20.21 o
  -2   3   6       1092.43       1078.25        17.41 o
  -1   3   6       1202.23       1228.24        21.15 o
   0   3   6       1536.92       1561.26        22.36 o
   1   3   6       1613.77       1655.39        26.16 o
   2   3   6       1157.76       1256.03        22.67 o
   3   3   6        158.97        167.98         6.30 o
   4   3   6         61.69         59.58         4.83 o
   5   3   6         12.93         12.24         4.40 o
   6   3   6          6.75          7.84         5.26 o
   7   3   6        490.99        503.02        35.32 o
   8   3   6         55.90         52.50        15.62 o
   9   3   6         11.38         10.00        10.94 o
  10   3   6         91.88        165.56        26.89 o
 -10   4   6        245.40        296.21        29.01 o
  -9   4   6        165.43        241.99        26.72 o
  -8   4   6        895.84        963.21        37.72 o
  -7   4   6        355.92        340.22        16.84 o
  -6   4   6        482.58        491.75        19.03 o
  -5   4   6       1002.22       1013.68        24.96 o
  -4   4   6       2525.96       2464.77        37.98 o
  -3   4   6       1382.68       1487.07        25.98 o
  -2   4   6       2183.50       2232.16        30.80 o
  -1   4   6         40.37         49.10         3.27 o
   0   4   6         43.69         50.43         3.48 o
   1   4   6       4038.58       4257.91        57.38 o
   2   4   6        333.02        321.97        10.66 o
   3   4   6        182.34        205.96         8.40 o
   4   4   6        614.54        627.20        15.69 o
   5   4   6        113.51        130.57        11.04 o
   6   4   6       1061.66       1035.09        30.25 o
   7   4   6         43.81         45.11        15.42 o
   8   4   6          6.33          5.05        10.45 o
   9   4   6         31.66         18.75        11.99 o
  10   4   6         26.04         28.54        15.56 o
 -10   5   6         11.27          8.69        12.69 o
  -9   5   6         98.08         88.67        17.78 o
  -8   5   6          4.49         13.21         7.67 o
  -7   5   6        548.23        608.08        22.76 o
  -6   5   6        258.67        274.54        14.62 o
  -5   5   6        174.38        134.75         8.67 o
  -4   5   6        484.50        493.12        13.08 o
  -3   5   6         37.35         32.49         3.81 o
  -2   5   6         77.61         66.43         3.80 o
  -1   5   6         84.25         79.74         4.55 o
   0   5   6        895.36        856.13        16.72 o
   1   5   6       1445.19       1516.07        23.30 o
   2   5   6        575.57        572.91        14.49 o
   3   5   6        165.09        192.07         9.15 o
   4   5   6        309.40        275.77        10.84 o
   5   5   6         41.31         46.69         7.75 o
   6   5   6        372.49        407.02        23.99 o
   7   5   6       1158.24       1226.29        44.28 o
   8   5   6         32.39         45.06        19.46 o
   9   5   6          4.23         10.07        10.50 o
  10   5   6        292.24        273.29        45.04 o
 -10   6   6         57.13         79.20        19.57 o
  -9   6   6        199.27        225.30        24.90 o
  -8   6   6        407.72        454.77        23.65 o
  -7   6   6        384.52        417.70        19.08 o
  -6   6   6        100.21        106.32        10.34 o
  -5   6   6         82.44         69.91         6.87 o
  -4   6   6        535.65        493.88        14.05 o
  -3   6   6        127.89        161.48         6.26 o
  -2   6   6          9.87         14.09         3.20 o
  -1   6   6       3685.93       3741.29        49.51 o
   0   6   6       1107.25       1101.46        20.24 o
   1   6   6        475.72        493.57        10.40 o
   2   6   6        335.18        353.37        12.38 o
   3   6   6       1065.92       1082.57        21.78 o
   4   6   6         47.84         46.28         6.84 o
   5   6   6          7.00         21.32         6.96 o
   6   6   6         72.60         71.21        10.32 o
   7   6   6        228.01        236.88        16.67 o
   8   6   6        173.32        140.64        27.48 o
   9   6   6         24.90         19.59        13.36 o
  10   6   6         15.38          8.88        10.19 o
 -10   7   6         28.29         31.49        29.24 o
  -9   7   6        223.27        199.52        28.62 o
  -8   7   6         17.67         32.51         9.66 o
  -7   7   6        263.51        270.26        18.19 o
  -6   7   6        645.85        580.80        20.00 o
  -5   7   6        454.98        432.11        15.88 o
  -4   7   6          6.78          4.46         2.76 o
  -3   7   6       2672.74       2780.36        40.92 o
  -2   7   6        874.04        910.20        17.25 o
  -1   7   6       2652.74       2616.05        38.27 o
   0   7   6       2664.73       2963.51        48.41 o
   1   7   6       1781.88       1782.01        29.97 o
   2   7   6        759.25        774.88        19.09 o
   3   7   6         87.91        103.97         7.03 o
   4   7   6        713.93        731.48        25.52 o
   5   7   6        114.37        114.17        12.24 o
   6   7   6        972.68        952.89        29.32 o
   7   7   6         14.77         16.55         6.82 o
   8   7   6        160.68        195.28        27.23 o
   9   7   6          0.04          2.01         9.06 o
  10   7   6         46.87         41.32        13.52 o
 -10   8   6        533.61        590.75        41.54 o
  -9   8   6         23.77         33.42        11.73 o
  -8   8   6         69.76         52.23        11.76 o
  -7   8   6          2.75          6.07         6.52 o
  -6   8   6         86.13         73.96         9.43 o
  -5   8   6        982.73        995.57        24.96 o
  -4   8   6        964.38        919.11        19.00 o
  -3   8   6       1986.09       2079.25        32.92 o
  -2   8   6       2133.65       2252.40        40.46 o
  -1   8   6       3452.07       3549.64        60.64 o
   0   8   6       2112.00       2093.30        41.87 o
   1   8   6         85.49         87.75         6.21 o
   2   8   6        454.83        486.10        12.16 o
   3   8   6          4.11          8.54         3.44 o
   4   8   6          4.58          1.79         4.44 o
   5   8   6        596.91        612.22        28.83 o
   6   8   6        219.42        208.59        16.42 o
   7   8   6         29.78         24.39         8.16 o
   8   8   6        791.07        788.09        45.86 o
   9   8   6        555.43        576.91        48.47 o
  10   8   6        298.37        250.20        31.30 o
 -10   9   6         10.67          7.88        10.14 o
  -9   9   6        174.50        153.11        18.89 o
  -8   9   6         20.69         18.25         9.81 o
  -7   9   6        133.70        135.69        13.91 o
  -6   9   6        107.88        121.50        11.16 o
  -5   9   6         96.23        141.70         8.53 o
  -4   9   6          9.88         10.28         3.92 o
  -3   9   6        522.71        439.09        12.44 o
  -2   9   6        341.96        346.09        12.96 o
  -1   9   6       2701.32       2847.75        48.82 o
   0   9   6       3452.85       3431.59        55.71 o
   1   9   6       2844.10       3078.97        53.93 o
   2   9   6       1553.66       1692.70        33.28 o
   3   9   6       1813.33       1787.78        35.36 o
   4   9   6        872.03        795.10        23.88 o
   5   9   6        217.94        219.88        14.45 o
   6   9   6       1980.54       1990.49        57.81 o
   7   9   6          7.12         12.01         7.16 o
   8   9   6        191.07        192.18        21.29 o
   9   9   6        422.96        440.44        34.98 o
  10   9   6          2.14         13.22        12.05 o
 -10  10   6        160.43        165.59        19.19 o
  -9  10   6        122.92         70.38        16.36 o
  -8  10   6         21.28          6.47         7.07 o
  -7  10   6         69.21         87.78        12.57 o
  -6  10   6          8.81         11.90         5.06 o
  -5  10   6        648.51        620.13        22.98 o
  -4  10   6        138.83        129.44        10.35 o
  -3  10   6        165.17        152.70         8.23 o
  -2  10   6        135.93        122.64         5.78 o
  -1  10   6       3826.88       4056.31        69.39 o
   0  10   6        494.72        430.35        15.47 o
   1  10   6          1.05          3.99         2.37 o
   2  10   6         78.93         77.44         6.22 o
   3  10   6        135.76        156.28         9.12 o
   4  10   6          2.28          6.25         4.85 o
   5  10   6         97.82         84.71        10.66 o
   6  10   6         33.61         43.98         8.75 o
   7  10   6        300.67        289.80        19.80 o
   8  10   6         47.81         35.48         9.80 o
   9  10   6          3.24          0.00         8.27 o
 -10  11   6         40.36         52.64        17.56 o
  -9  11   6         16.60         23.91         8.67 o
  -8  11   6         49.82         46.06        16.13 o
  -7  11   6        222.22        206.48        15.30 o
  -6  11   6          6.03          4.17         5.71 o
  -5  11   6       2128.69       1984.89        46.85 o
  -4  11   6          3.69          1.15         4.54 o
  -3  11   6        511.81        505.45        15.04 o
  -2  11   6          2.22          3.92         3.80 o
  -1  11   6         63.06         38.98         5.49 o
   0  11   6        160.48        153.65         9.53 o
   1  11   6        934.18        891.67        22.97 o
   2  11   6         16.82          3.82         4.36 o
   3  11   6        464.03        426.18        14.65 o
   4  11   6       1621.72       1491.23        35.69 o
   5  11   6        738.59        754.86        25.24 o
   6  11   6        377.66        314.70        17.12 o
   7  11   6         28.42         16.33         7.14 o
   8  11   6          0.75          3.83         6.68 o
   9  11   6        494.89        545.86        40.84 o
 -10  12   6          6.72          1.25         6.19 o
  -9  12   6         56.98         52.19         9.76 o
  -8  12   6          0.02          9.28         5.51 o
  -7  12   6         16.97          9.65         7.93 o
  -6  12   6         88.64         89.63        11.95 o
  -5  12   6        302.44        293.04        16.31 o
  -4  12   6         66.62         67.19         9.74 o
  -3  12   6        265.19        275.71        10.83 o
  -2  12   6        976.25        900.02        24.66 o
  -1  12   6        572.24        500.51        21.11 o
   0  12   6         32.20         38.09         5.80 o
   1  12   6        818.50        732.20        18.66 o
   2  12   6         55.97         55.57         7.92 o
   3  12   6       1012.19       1042.16        23.92 o
   4  12   6        437.11        457.66        18.13 o
   5  12   6        180.17        167.55        13.25 o
   6  12   6        935.02        889.71        29.51 o
   7  12   6        101.24        106.81        12.95 o
   8  12   6        435.29        458.82        22.64 o
   9  12   6        978.70        990.98        52.00 o
 -10  13   6         15.72          0.00        21.15 o
  -9  13   6          8.36         21.46        11.67 o
  -8  13   6         69.14         61.54        14.32 o
  -7  13   6         95.09         63.06        13.34 o
  -6  13   6       1038.99       1080.67        36.89 o
  -5  13   6       1136.04       1136.56        33.68 o
  -4  13   6        331.47        332.59        16.58 o
  -3  13   6       1815.17       1724.99        32.96 o
  -2  13   6         33.57         17.38         5.74 o
  -1  13   6        941.55        922.08        26.58 o
   0  13   6         25.02         38.63         6.18 o
   1  13   6       1446.35       1307.08        24.92 o
   2  13   6       2507.74       2351.80        53.84 o
   3  13   6       1682.89       1588.31        41.85 o
   4  13   6        171.93        186.89        12.53 o
   5  13   6        264.94        247.56        15.16 o
   6  13   6        312.87        273.25        16.61 o
   7  13   6         32.10         24.62         7.76 o
   8  13   6          0.58          3.60         5.56 o
   9  13   6         84.53         65.18        14.40 o
  -9  14   6          8.22          9.04         9.10 o
  -8  14   6          3.21         10.95         8.50 o
  -7  14   6         19.37         10.96         7.43 o
  -6  14   6       1758.94       1673.15        52.67 o
  -5  14   6         95.14         81.44        11.18 o
  -4  14   6         68.29         63.41         8.98 o
  -3  14   6        113.74        120.68         9.41 o
  -2  14   6        432.35        425.26        17.08 o
  -1  14   6          3.50          1.84         4.99 o
   0  14   6        622.87        620.69        19.22 o
   1  14   6        430.40        361.19        12.40 o
   2  14   6        722.13        626.18        20.91 o
   3  14   6         72.52         83.38        10.25 o
   4  14   6       1525.95       1495.78        37.20 o
   5  14   6        209.62        197.73        13.74 o
   6  14   6          2.32          7.55         5.68 o
   7  14   6         40.46         26.35         7.91 o
   8  14   6         21.45         10.87         6.77 o
   9  14   6        354.65        382.66        22.66 o
  -9  15   6        260.61        208.23        23.63 o
  -8  15   6        200.32        195.42        22.47 o
  -7  15   6        264.52        294.38        22.77 o
  -6  15   6       3197.65       3187.15        82.06 o
  -5  15   6        106.35        107.73        12.44 o
  -4  15   6          6.09          8.64         5.86 o
  -3  15   6         30.17         33.75         6.75 o
  -2  15   6        128.04        112.70        10.42 o
  -1  15   6          0.37          1.08         4.54 o
   0  15   6          0.84          2.79         4.08 o
   1  15   6        141.57        103.89         8.27 o
   2  15   6       2898.16       2646.93        58.66 o
   3  15   6          3.19          3.90         5.29 o
   4  15   6        368.60        387.79        19.90 o
   5  15   6        691.57        646.79        22.93 o
   6  15   6          6.25         15.28         6.64 o
   7  15   6         93.71         97.06        11.92 o
   8  15   6         95.68         92.00        16.33 o
   9  15   6        357.19        367.91        28.13 o
  -9  16   6          2.05          2.67         8.37 o
  -8  16   6         13.83          1.80         8.31 o
  -7  16   6         28.45         18.62         7.83 o
  -6  16   6       2823.55       2786.02        74.84 o
  -5  16   6       1097.04       1103.74        34.10 o
  -4  16   6        245.10        261.44        15.33 o
  -3  16   6          0.09          2.20         3.93 o
  -2  16   6       1888.81       1739.21        38.69 o
  -1  16   6       5482.82       5392.52        93.30 o
   0  16   6       5657.17       5433.93        77.13 o
   1  16   6          3.59          3.81         4.24 o
   2  16   6        175.06        136.01        11.42 o
   3  16   6         81.64         97.32        10.25 o
   4  16   6       2507.31       2222.83        55.45 o
   5  16   6       2019.03       1936.39        44.44 o
   6  16   6        168.42        167.61        13.23 o
   7  16   6        166.14        144.30        12.81 o
   8  16   6        192.66        184.47        17.48 o
  -9  17   6         22.42         28.31        15.16 o
  -8  17   6        600.46        601.25        35.47 o
  -7  17   6         23.53         18.46         8.16 o
  -6  17   6        593.05        588.75        37.96 o
  -5  17   6        686.60        653.21        27.58 o
  -4  17   6       3202.96       3225.99        64.48 o
  -3  17   6       2975.70       3008.48        59.26 o
  -2  17   6       4529.71       4502.79        74.85 o
  -1  17   6       1054.70       1024.81        27.34 o
   0  17   6          0.26          2.81         2.38 o
   1  17   6       3447.20       3240.36        70.11 o
   2  17   6       3191.86       2915.02        71.90 o
   3  17   6        186.94        144.88        14.07 o
   4  17   6        141.06        109.95        11.48 o
   5  17   6          9.72         19.87         7.20 o
   6  17   6         77.47         77.85         9.17 o
   7  17   6        732.25        714.06        25.90 o
   8  17   6          0.06         10.82         5.86 o
  -8  18   6         38.35         14.48         9.12 o
  -7  18   6        100.26        123.78        16.42 o
  -6  18   6         88.61         94.82        17.88 o
  -5  18   6        102.53        107.37        14.97 o
  -4  18   6        944.06        930.94        28.65 o
  -3  18   6        305.05        322.12        15.34 o
  -2  18   6         91.86         75.43         9.02 o
  -1  18   6       1521.45       1472.05        34.57 o
   0  18   6         76.38         94.65        10.97 o
   1  18   6        244.96        240.00        14.41 o
   2  18   6        232.14        153.74        17.74 o
   3  18   6         20.25         24.31         8.77 o
   4  18   6        466.79        440.71        26.03 o
   5  18   6        913.91        906.04        38.86 o
   6  18   6        740.03        775.87        29.15 o
   7  18   6         25.20         20.56         6.21 o
   8  18   6         65.59         45.22        10.09 o
  -8  19   6         78.65         27.22        10.14 o
  -7  19   6        269.99        317.87        22.78 o
  -6  19   6        140.85        116.91        15.31 o
  -5  19   6        176.60        173.70        16.00 o
  -4  19   6          1.69          2.64         4.97 o
  -3  19   6          8.38          8.27         4.07 o
  -2  19   6         39.59         26.08         6.66 o
  -1  19   6        758.70        704.75        25.70 o
   0  19   6        393.91        506.77        17.78 o
   1  19   6        939.73       1014.22        33.16 o
   2  19   6        374.37        348.08        21.34 o
   3  19   6         19.91         17.56         8.26 o
   4  19   6        231.89        233.81        24.64 o
   5  19   6        124.66         94.95        18.01 o
   6  19   6         59.36         54.52        12.86 o
   7  19   6        258.97        289.84        25.42 o
  -8  20   6          4.95          0.00        23.80 o
  -7  20   6        287.54        259.43        21.28 o
  -6  20   6          0.27          6.57         6.86 o
  -5  20   6         11.20         12.78         5.70 o
  -4  20   6        608.81        582.52        28.17 o
  -3  20   6          5.31          3.67         4.24 o
  -2  20   6       2027.05       1975.01        52.66 o
  -1  20   6       1245.38       1223.15        36.03 o
   0  20   6         11.91         39.28         7.50 o
   1  20   6         84.16         87.82        14.68 o
   2  20   6          0.03          3.83         6.38 o
   3  20   6        532.72        469.85        26.16 o
   4  20   6       1083.30       1048.94        41.34 o
   5  20   6        722.42        708.33        34.68 o
   6  20   6        457.68        438.68        32.17 o
   7  20   6        315.58        337.67        26.02 o
  -7  21   6         13.27         15.75         6.65 o
  -6  21   6        195.11        194.80        19.43 o
  -5  21   6          3.57          9.88         5.23 o
  -4  21   6          1.83         14.10         5.11 o
  -3  21   6         33.15         30.53         6.05 o
  -2  21   6          1.06          1.71         4.09 o
  -1  21   6        865.26        880.35        25.23 o
   0  21   6         25.22         19.20         6.33 o
   1  21   6          2.57          6.17         6.53 o
   2  21   6        406.72        467.43        25.66 o
   3  21   6         73.29        104.04        15.49 o
   4  21   6         76.05         65.21        13.14 o
   5  21   6         47.80         40.15        10.21 o
   6  21   6        254.02        239.69        23.89 o
   7  21   6         84.30         85.60        21.15 o
  -7  22   6         12.12          9.12         8.42 o
  -6  22   6        109.51        129.05        13.23 o
  -5  22   6        466.22        503.29        23.14 o
  -4  22   6        260.79        260.19        19.65 o
  -3  22   6         41.66         45.46         8.07 o
  -2  22   6        784.33        813.73        28.23 o
  -1  22   6        670.76        676.86        22.05 o
   0  22   6        494.43        515.19        24.65 o
   1  22   6        352.50        322.60        19.12 o
   2  22   6        100.37        140.63        16.45 o
   3  22   6        365.31        388.57        24.46 o
   4  22   6       1567.88       1608.61        55.09 o
   5  22   6       1003.95       1032.11        44.30 o
   6  22   6         16.31         11.23         8.93 o
  -6  23   6         98.21         74.88        13.27 o
  -5  23   6        232.28        296.27        22.45 o
  -4  23   6         60.51         71.21        12.52 o
  -3  23   6         34.66         29.16         6.95 o
  -2  23   6         88.21         73.26         8.86 o
  -1  23   6        160.80        155.66        13.43 o
   0  23   6         52.72         50.61         8.48 o
   1  23   6         49.77         47.06        11.75 o
   2  23   6        199.84        227.31        19.33 o
   3  23   6         21.02         14.46         8.76 o
   4  23   6         24.75         17.04         9.48 o
   5  23   6          3.70          3.68         8.12 o
  -6  24   6         40.69         23.94        15.99 o
  -5  24   6        355.29        374.29        24.27 o
  -4  24   6          0.08         11.48         6.37 o
  -3  24   6        503.90        560.66        23.23 o
  -2  24   6        225.31        241.21        14.27 o
  -1  24   6       1298.54       1469.41        41.09 o
   0  24   6        472.55        492.08        25.89 o
   1  24   6          6.77          9.07         6.09 o
   2  24   6        175.15        128.82        20.02 o
   3  24   6        241.09        243.53        26.65 o
   4  24   6       1288.56       1307.63        68.52 o
   5  24   6       1667.23       1784.02        61.99 o
  -5  25   6        163.89        180.93        22.83 o
  -4  25   6        126.44        164.45        20.30 o
  -3  25   6        224.09        256.46        28.36 o
  -2  25   6         77.60         95.35        11.46 o
  -1  25   6          3.49          7.01         4.41 o
   0  25   6        167.32        156.70        14.46 o
   1  25   6       1022.88       1053.92        37.66 o
   2  25   6        138.60        115.98        14.41 o
   3  25   6         58.59         95.17        14.90 o
   4  25   6          0.26          8.42         8.01 o
  -4  26   6          6.83          7.23         5.92 o
  -3  26   6         23.50         22.25         6.39 o
  -2  26   6        821.09       1000.63        47.60 o
  -1  26   6       2045.03       2357.96        65.94 o
   0  26   6        253.50        253.40        27.59 o
   1  26   6          3.09         21.70         7.12 o
   2  26   6         88.04         73.23        13.40 o
   3  26   6         25.12         25.20         8.39 o
   4  26   6        846.34        904.34       121.64 o
  -3  27   6        339.44        367.37        22.20 o
  -2  27   6         50.81         48.64         7.67 o
  -1  27   6        168.37        179.64        25.30 o
   0  27   6         17.06         43.07        14.05 o
   1  27   6          7.05         12.41         5.92 o
   2  27   6          2.81          6.53         5.78 o
   3  27   6        140.19        145.75        74.04 o
  -2  28   6        650.77        735.58        37.61 o
  -1  28   6       1495.53       1843.62        74.99 o
   0  28   6        567.11        666.98        52.35 o
   1  28   6         52.06         56.65        18.70 o
 -11   1   7          1.94          1.32        11.22 o
 -10   1   7          0.71          8.16         8.90 o
  -9   1   7          2.33         13.42        10.03 o
  -8   1   7        284.59        317.20        23.23 o
  -7   1   7          5.93         10.47         5.55 o
  -6   1   7        112.33        121.72        10.45 o
  -5   1   7          9.52          7.33         4.24 o
  -4   1   7       1249.03       1204.31        22.82 o
  -3   1   7       5977.03       6227.02        83.49 o
  -2   1   7        214.63        244.89         9.87 o
  -1   1   7       1751.80       1791.78        28.89 o
   0   1   7         63.50         62.38         4.76 o
   1   1   7       3518.37       3647.96        48.72 o
   2   1   7       2440.35       2662.31        35.50 o
   3   1   7        188.56        172.39         7.27 o
   4   1   7         85.85         72.05         5.35 o
   5   1   7       5004.59       5160.26        70.27 o
   6   1   7          0.88          4.23         6.45 o
   7   1   7        147.83        170.19        21.39 o
   8   1   7          0.13          6.51         9.58 o
   9   1   7       1134.75       1239.36        79.53 o
  10   1   7        627.14        754.86        73.84 o
 -11   2   7          0.88          9.15        11.90 o
 -10   2   7        118.84         92.39        29.26 o
  -9   2   7        105.32         98.96        19.31 o
  -8   2   7        146.64        165.72        19.24 o
  -7   2   7          1.08          5.66         4.87 o
  -6   2   7          4.61          5.99         4.52 o
  -5   2   7        808.18        842.29        21.47 o
  -4   2   7       8181.60       8607.82       109.62 o
  -3   2   7       2887.25       3097.86        45.67 o
  -2   2   7        235.50        237.62         8.09 o
  -1   2   7        414.73        426.35        11.15 o
   0   2   7       3928.22       4119.11        55.67 o
   1   2   7       1741.44       1833.14        27.80 o
   2   2   7        216.83        275.73         8.36 o
   3   2   7        783.77        717.46        16.90 o
   4   2   7       3000.12       3417.83        45.09 o
   5   2   7        169.94        146.79        10.42 o
   6   2   7         50.13         49.91         9.57 o
   7   2   7       1987.48       2118.35        96.18 o
   8   2   7        544.94        662.56        43.17 o
   9   2   7        177.07        150.32        30.53 o
  10   2   7        169.33        138.91        26.46 o
 -11   3   7         42.24         15.87        18.51 o
 -10   3   7          2.03          2.64         9.16 o
  -9   3   7        121.34         98.22        16.00 o
  -8   3   7        881.38        975.04        38.17 o
  -7   3   7         23.21         20.43         7.81 o
  -6   3   7          0.59          6.09         4.20 o
  -5   3   7          8.61          4.88         3.91 o
  -4   3   7       6725.87       7081.58       127.18 o
  -3   3   7        788.43        782.03        16.00 o
  -2   3   7         27.86         28.16         3.92 o
  -1   3   7         63.45         51.35         4.67 o
   0   3   7       1468.06       1440.72        22.44 o
   1   3   7       6286.58       6610.65        83.03 o
   2   3   7       1045.17       1099.01        18.91 o
   3   3   7       1253.27       1191.07        20.78 o
   4   3   7        539.25        485.21        13.81 o
   5   3   7       1581.26       1563.00        33.34 o
   6   3   7          7.50          5.92         5.82 o
   7   3   7       1287.36       1384.98        65.19 o
   8   3   7         19.52         39.02        15.16 o
   9   3   7        785.93        752.15        47.49 o
  10   3   7       1507.72       1703.45        91.73 o
 -10   4   7          0.17          0.00        10.47 o
  -9   4   7          0.29          9.17         7.77 o
  -8   4   7         25.62         12.62         8.29 o
  -7   4   7          5.41          9.64         6.45 o
  -6   4   7        436.82        468.00        17.51 o
  -5   4   7         53.98         47.24         6.02 o
  -4   4   7      10024.15      10738.78       134.04 o
  -3   4   7        619.49        624.58        17.67 o
  -2   4   7       5659.47       5831.34        74.05 o
  -1   4   7          0.06          5.08         2.12 o
   0   4   7       5197.14       5110.23        70.30 o
   1   4   7         73.67         79.73         5.27 o
   2   4   7        179.21        249.85         9.38 o
   3   4   7        329.65        323.33        10.99 o
   4   4   7        315.03        329.02        11.44 o
   5   4   7          6.48          2.88         4.54 o
   6   4   7         92.69         70.03        11.03 o
   7   4   7          9.55          9.62        11.52 o
   8   4   7       1144.53       1232.20        60.02 o
   9   4   7        189.26        227.20        29.68 o
  10   4   7        172.53        252.20        28.72 o
 -10   5   7         84.61         56.59        31.73 o
  -9   5   7         11.21          4.41         7.53 o
  -8   5   7          1.43          8.51         6.37 o
  -7   5   7       1092.17       1092.72        34.05 o
  -6   5   7        772.49        777.66        24.42 o
  -5   5   7         11.18         22.39         4.99 o
  -4   5   7       1849.21       1864.21        30.90 o
  -3   5   7          8.82          6.36         2.74 o
  -2   5   7         14.38         49.80         3.49 o
  -1   5   7        185.50        225.03         9.40 o
   0   5   7        544.01        601.25        11.16 o
   1   5   7        660.55        772.27        16.25 o
   2   5   7        305.96        356.95        10.77 o
   3   5   7       1462.65       1548.27        28.35 o
   4   5   7        417.71        371.43        13.57 o
   5   5   7       2156.85       1934.64        43.32 o
   6   5   7       1281.28       1305.61        37.58 o
   7   5   7       2037.91       2119.11        79.11 o
   8   5   7         21.67         40.44        14.75 o
   9   5   7         43.06         37.32        13.84 o
  10   5   7        852.79        868.81        50.72 o
 -10   6   7         76.40         85.89        17.49 o
  -9   6   7         85.82         53.73        27.85 o
  -8   6   7        102.03        113.92        15.91 o
  -7   6   7        110.44        109.19        12.57 o
  -6   6   7        770.28        784.61        27.04 o
  -5   6   7         31.52         35.75         5.52 o
  -4   6   7          7.29          8.27         3.32 o
  -3   6   7       1006.79       1073.29        18.24 o
  -2   6   7        803.83        693.94        15.03 o
  -1   6   7       1263.36       1198.40        21.89 o
   0   6   7        112.55        118.56         5.81 o
   1   6   7       1918.64       2168.01        30.55 o
   2   6   7          0.69          6.27         2.97 o
   3   6   7       1647.68       1673.78        44.63 o
   4   6   7        957.16        820.26        23.75 o
   5   6   7         88.71        108.40        11.39 o
   6   6   7        390.86        346.67        17.89 o
   7   6   7       2938.36       3076.24        74.88 o
   8   6   7         10.68         17.05        11.58 o
   9   6   7          7.32          8.94         9.73 o
  10   6   7         61.60         40.21        23.28 o
 -10   7   7        288.35        315.37        29.84 o
  -9   7   7        572.70        551.49        39.51 o
  -8   7   7        246.09        224.34        23.93 o
  -7   7   7        324.88        331.57        19.68 o
  -6   7   7        509.10        513.94        19.76 o
  -5   7   7          0.16          3.27         3.79 o
  -4   7   7        226.02        228.60         8.59 o
  -3   7   7        768.67        779.23        18.38 o
  -2   7   7       1972.81       1983.06        33.15 o
  -1   7   7        162.80        214.18         7.02 o
   0   7   7       6617.03       6969.90        91.80 o
   1   7   7       2323.56       2531.19        37.66 o
   2   7   7       1049.75       1069.38        21.98 o
   3   7   7       1987.37       2012.58        36.32 o
   4   7   7       2066.28       1845.48        40.36 o
   5   7   7        632.32        621.53        22.34 o
   6   7   7       1302.69       1318.16        36.07 o
   7   7   7        300.71        342.27        18.79 o
   8   7   7       1391.65       1471.33        65.99 o
   9   7   7        192.25        176.18        24.22 o
  10   7   7        884.13        955.04        53.90 o
 -10   8   7          3.32         12.51        11.13 o
  -9   8   7         13.04         27.25        10.73 o
  -8   8   7        121.04        126.88        16.15 o
  -7   8   7         17.34         14.71         6.17 o
  -6   8   7        456.38        456.63        19.72 o
  -5   8   7         62.89         58.71         7.58 o
  -4   8   7          0.43          2.14         4.00 o
  -3   8   7        787.57        814.59        17.54 o
  -2   8   7       2706.27       2639.25        41.66 o
  -1   8   7       1562.22       1617.21        26.64 o
   0   8   7         15.86         33.49         3.99 o
   1   8   7       5636.61       6021.52        84.55 o
   2   8   7       1437.46       1463.77        25.75 o
   3   8   7        209.94        243.72        10.86 o
   4   8   7       1142.45        985.10        34.97 o
   5   8   7       1383.23       1333.60        34.90 o
   6   8   7       2154.43       2284.93        52.17 o
   7   8   7       1126.94       1180.14        35.86 o
   8   8   7          1.05          7.74        10.08 o
   9   8   7        112.83        103.51        22.52 o
  10   8   7          1.53         17.45        11.47 o
 -10   9   7        118.65         98.28        30.44 o
  -9   9   7        192.04        208.31        26.50 o
  -8   9   7          4.12          4.80         6.55 o
  -7   9   7        338.47        328.98        19.01 o
  -6   9   7       1018.92        984.32        29.68 o
  -5   9   7        378.61        337.47        12.45 o
  -4   9   7         20.20         13.29         4.85 o
  -3   9   7        623.88        593.25        15.30 o
  -2   9   7         71.66         81.84         5.58 o
  -1   9   7        581.23        706.59        14.12 o
   0   9   7         30.89         37.34         3.94 o
   1   9   7       3144.31       3341.74        51.35 o
   2   9   7       2220.85       2461.48        41.52 o
   3   9   7        724.34        728.02        21.86 o
   4   9   7        734.67        618.39        21.28 o
   5   9   7          7.92          7.47         6.36 o
   6   9   7       3659.60       3762.27        74.27 o
   7   9   7          6.46          4.75         5.84 o
   8   9   7        159.50        168.43        22.66 o
   9   9   7         64.82         35.05        23.28 o
  10   9   7         78.09        187.74        55.53 o
 -10  10   7          4.36         29.16         9.58 o
  -9  10   7        179.55        202.16        24.42 o
  -8  10   7        212.49        211.16        18.92 o
  -7  10   7        284.72        302.56        17.43 o
  -6  10   7       1719.86       1748.55        42.34 o
  -5  10   7       1047.28       1035.07        32.72 o
  -4  10   7         20.65         10.92         4.70 o
  -3  10   7        822.40        746.06        18.31 o
  -2  10   7        784.74        696.64        15.74 o
  -1  10   7        330.39        451.72        14.36 o
   0  10   7         58.83         43.65         4.22 o
   1  10   7         80.34         62.10         5.70 o
   2  10   7         14.72          6.39         4.21 o
   3  10   7        682.98        718.98        21.99 o
   4  10   7         19.55         36.70         7.69 o
   5  10   7        568.08        525.69        21.05 o
   6  10   7        109.47         71.73        11.00 o
   7  10   7        681.94        708.11        27.20 o
   8  10   7        103.64         85.88        14.23 o
   9  10   7         18.03         20.74        10.65 o
 -10  11   7          1.41          6.29         6.98 o
  -9  11   7          3.48         12.61         6.84 o
  -8  11   7         42.07         39.96         9.36 o
  -7  11   7        183.86        180.86        17.95 o
  -6  11   7       1704.43       1745.97        48.98 o
  -5  11   7       1129.39       1089.87        32.23 o
  -4  11   7         43.84         40.61         7.57 o
  -3  11   7          7.95          5.33         3.34 o
  -2  11   7          3.34          3.10         2.05 o
  -1  11   7         40.60         38.77         6.08 o
   0  11   7        370.85        287.56         9.23 o
   1  11   7        881.97        852.87        19.06 o
   2  11   7        548.95        448.69        22.61 o
   3  11   7        403.39        386.53        13.93 o
   4  11   7        688.96        606.07        22.53 o
   5  11   7         27.32         33.64         8.00 o
   6  11   7          2.19          5.41         5.74 o
   7  11   7        247.98        235.03        17.63 o
   8  11   7          8.85          4.45         6.95 o
   9  11   7        320.95        395.86        44.27 o
 -10  12   7         64.46         37.03         9.58 o
  -9  12   7        130.83         98.62        10.33 o
  -8  12   7          2.83          2.69         7.60 o
  -7  12   7        831.48        852.60        40.90 o
  -6  12   7        352.96        386.85        21.25 o
  -5  12   7        110.69        120.64        12.74 o
  -4  12   7          0.01          3.24         4.92 o
  -3  12   7        647.67        681.94        17.81 o
  -2  12   7         53.27         49.62         7.56 o
  -1  12   7        364.47        432.08        15.55 o
   0  12   7         49.65         33.70         4.22 o
   1  12   7         51.18         66.22         7.16 o
   2  12   7         31.00         20.95         6.11 o
   3  12   7         46.34         39.15         8.78 o
   4  12   7        279.31        265.79        14.82 o
   5  12   7        768.02        769.01        26.08 o
   6  12   7        379.51        322.70        17.78 o
   7  12   7        130.93        136.51        13.89 o
   8  12   7        299.66        305.63        18.43 o
   9  12   7          1.55         13.55        11.93 o
  -9  13   7         82.59         62.53        21.25 o
  -8  13   7        112.61         76.58        14.75 o
  -7  13   7         27.30          9.76         9.69 o
  -6  13   7       1047.92       1047.64        36.61 o
  -5  13   7         19.23         26.90         8.79 o
  -4  13   7        342.54        324.97        15.91 o
  -3  13   7         26.05         27.94         5.31 o
  -2  13   7          7.03          9.65         5.26 o
  -1  13   7         14.32         14.90         5.20 o
   0  13   7        399.22        425.71        14.98 o
   1  13   7         53.71         67.66         6.06 o
   2  13   7        213.01        204.07        12.69 o
   3  13   7        197.28        225.39        15.39 o
   4  13   7        717.53        726.25        24.02 o
   5  13   7        170.71        205.16        14.35 o
   6  13   7        147.66        102.73        12.43 o
   7  13   7       1257.18       1279.58        38.67 o
   8  13   7        162.40        164.22        15.13 o
   9  13   7         63.03         50.07        14.07 o
  -9  14   7          0.12          2.12         8.40 o
  -8  14   7        174.15        151.33        20.94 o
  -7  14   7       1316.72       1325.58        53.06 o
  -6  14   7        294.23        293.18        19.97 o
  -5  14   7        270.97        243.06        17.82 o
  -4  14   7         70.02         61.03         9.26 o
  -3  14   7       4292.35       4308.76        69.25 o
  -2  14   7         10.52          8.28         5.19 o
  -1  14   7        977.57        929.63        25.12 o
   0  14   7        271.18        227.61         9.59 o
   1  14   7         48.77         28.38         6.00 o
   2  14   7          1.22          3.74         5.44 o
   3  14   7         31.14         30.66         8.17 o
   4  14   7         25.93         19.70         5.45 o
   5  14   7          0.24          5.09         5.77 o
   6  14   7        136.40        165.12        13.98 o
   7  14   7          4.09          8.27         6.24 o
   8  14   7         24.48         16.98         7.01 o
   9  14   7         11.22          0.00        23.80 o
  -9  15   7        105.36         97.09        18.32 o
  -8  15   7          9.07         20.75         9.41 o
  -7  15   7         10.87          5.98         6.24 o
  -6  15   7        999.20       1029.36        40.00 o
  -5  15   7        882.49        907.95        32.55 o
  -4  15   7        383.38        393.63        17.73 o
  -3  15   7        375.09        386.72        15.28 o
  -2  15   7         82.17         95.49        10.33 o
  -1  15   7        164.77        141.85        12.24 o
   0  15   7       2199.27       1949.53        33.50 o
   1  15   7         20.98         20.44         6.03 o
   2  15   7        618.16        561.07        22.10 o
   3  15   7         33.45         28.05         7.62 o
   4  15   7        486.06        448.92        22.06 o
   5  15   7        593.14        599.68        23.86 o
   6  15   7          8.23         13.32         6.62 o
   7  15   7         37.54         26.10         8.43 o
   8  15   7         65.26         51.02         9.99 o
  -9  16   7         15.90          9.52         7.76 o
  -8  16   7        956.72       1014.82        47.13 o
  -7  16   7        875.85        880.38        37.64 o
  -6  16   7          1.12          5.56         7.03 o
  -5  16   7        404.88        441.18        23.26 o
  -4  16   7        288.75        310.87        19.26 o
  -3  16   7        628.79        647.88        27.22 o
  -2  16   7        116.27        124.02        12.07 o
  -1  16   7        369.20        349.03        15.87 o
   0  16   7       1663.66       1560.79        36.61 o
   1  16   7         97.58         96.77         8.91 o
   2  16   7        352.03        326.79        17.05 o
   3  16   7        222.31        170.89        13.73 o
   4  16   7        292.86        213.80        24.30 o
   5  16   7        253.93        250.10        13.26 o
   6  16   7        738.22        708.47        26.71 o
   7  16   7          2.49          8.84         6.04 o
   8  16   7        178.33        199.49        16.70 o
  -8  17   7          0.00          2.19         8.51 o
  -7  17   7         82.63         60.65        17.94 o
  -6  17   7         53.03         40.13        10.27 o
  -5  17   7         15.81         11.06         7.13 o
  -4  17   7        111.25        108.32        11.37 o
  -3  17   7        187.80        208.49        13.21 o
  -2  17   7         19.24         16.44         6.10 o
  -1  17   7       1202.54       1214.26        31.34 o
   0  17   7       4877.22       4786.30        70.41 o
   1  17   7         20.23         15.93         5.54 o
   2  17   7         55.83         72.49         9.68 o
   3  17   7         44.30         43.69        12.11 o
   4  17   7        236.68        208.54        15.58 o
   5  17   7        473.13        446.74        24.19 o
   6  17   7       1233.90       1223.88        35.58 o
   7  17   7          4.07          5.65         6.20 o
   8  17   7        215.73        207.89        16.90 o
  -8  18   7        657.56        655.72        36.22 o
  -7  18   7         30.25         18.95         8.39 o
  -6  18   7         55.62         52.31        10.20 o
  -5  18   7         81.73         55.69        10.02 o
  -4  18   7        421.75        405.66        19.86 o
  -3  18   7       2647.27       2695.10        55.31 o
  -2  18   7       2862.43       2821.84        53.80 o
  -1  18   7       1702.13       1714.79        39.10 o
   0  18   7       6804.46       6389.27       100.89 o
   1  18   7        242.09        202.09        14.05 o
   2  18   7        357.79        351.23        21.76 o
   3  18   7          5.34          7.70         4.22 o
   4  18   7         62.02         59.89         9.29 o
   5  18   7        538.29        562.49        29.50 o
   6  18   7        106.17        102.97        12.27 o
   7  18   7         19.13         17.29         5.96 o
   8  18   7         57.17         56.32         9.33 o
  -8  19   7         76.61         58.32        11.47 o
  -7  19   7        455.36        494.46        27.99 o
  -6  19   7        150.38        162.43        17.09 o
  -5  19   7        357.39        384.05        22.38 o
  -4  19   7        227.73        247.25        16.35 o
  -3  19   7        205.68        229.97        12.68 o
  -2  19   7        365.86        345.00        19.74 o
  -1  19   7       1895.92       1798.31        40.38 o
   0  19   7       1218.37       1310.73        35.58 o
   1  19   7        339.21        322.98        18.59 o
   2  19   7       1149.55        914.46        35.13 o
   3  19   7         36.52         42.06        10.79 o
   4  19   7        252.26        223.93        20.13 o
   5  19   7        228.12        214.33        20.01 o
   6  19   7        342.36        345.21        26.72 o
   7  19   7        443.24        481.12        30.04 o
  -7  20   7         98.13        110.65        15.08 o
  -6  20   7        117.13        151.61        17.17 o
  -5  20   7        409.87        369.29        21.68 o
  -4  20   7         60.26         55.65         8.86 o
  -3  20   7        807.38        807.45        24.05 o
  -2  20   7         87.97         68.37         8.87 o
  -1  20   7        176.48        138.26        14.10 o
   0  20   7         38.15         35.68         7.19 o
   1  20   7         42.35         33.54         8.52 o
   2  20   7        501.89        435.27        28.03 o
   3  20   7         31.48         31.61        11.64 o
   4  20   7        300.15        319.05        22.81 o
   5  20   7         50.82         54.75        12.34 o
   6  20   7         93.85         65.86        20.26 o
   7  20   7         85.66         57.97        17.34 o
  -7  21   7          3.68          6.31         6.95 o
  -6  21   7          0.36          4.16         6.70 o
  -5  21   7        841.46        834.18        31.62 o
  -4  21   7        163.62        131.79        15.08 o
  -3  21   7          4.61          7.21         4.20 o
  -2  21   7        115.21        106.37        14.14 o
  -1  21   7        121.12        117.17        13.45 o
   0  21   7        263.00        266.41        15.29 o
   1  21   7        984.77        977.11        34.15 o
   2  21   7        186.55        247.73        20.14 o
   3  21   7        272.49        239.73        24.11 o
   4  21   7         28.93         23.05        11.63 o
   5  21   7          0.65          7.03         8.60 o
   6  21   7          1.46          4.32         8.12 o
  -7  22   7         23.49         26.86        18.51 o
  -6  22   7         83.26         91.95        12.10 o
  -5  22   7        126.81        102.71        11.30 o
  -4  22   7        169.12        184.64        17.32 o
  -3  22   7        122.79         91.69        15.93 o
  -2  22   7        402.23        386.93        20.81 o
  -1  22   7          3.28          7.60         4.36 o
   0  22   7        219.85        193.98        14.58 o
   1  22   7       1053.39       1107.28        37.42 o
   2  22   7          6.06         13.49         7.39 o
   3  22   7          4.72          0.57         6.80 o
   4  22   7         33.56          0.69         7.24 o
   5  22   7         15.68         23.22        10.13 o
   6  22   7        145.19        148.52        18.87 o
  -6  23   7        139.75        133.42        15.97 o
  -5  23   7       2371.30       2505.44        63.58 o
  -4  23   7        362.50        418.59        29.75 o
  -3  23   7          0.30          8.48         7.70 o
  -2  23   7          0.09          8.74         4.34 o
  -1  23   7        124.16        137.28        10.79 o
   0  23   7        163.01        135.77        12.79 o
   1  23   7        807.85        888.09        33.03 o
   2  23   7        649.03        745.33        33.20 o
   3  23   7        195.33        227.25        20.22 o
   4  23   7          0.84         11.67         7.36 o
   5  23   7        705.87        799.77        38.62 o
  -5  24   7          4.84          4.97         6.13 o
  -4  24   7         82.36         81.52        10.65 o
  -3  24   7        124.33        149.91        12.85 o
  -2  24   7         78.30         92.16         8.85 o
  -1  24   7        101.42        126.86        14.49 o
   0  24   7         42.61         54.45         9.06 o
   1  24   7         14.08          4.92         5.69 o
   2  24   7         24.40         27.44         8.87 o
   3  24   7        138.95        124.13        19.71 o
   4  24   7         59.71         44.28        17.15 o
   5  24   7        512.86        626.26        43.41 o
  -5  25   7       1590.78       1722.08       103.75 o
  -4  25   7        527.28        539.39        25.65 o
  -3  25   7        357.35        390.41        20.11 o
  -2  25   7          3.60         11.44         6.84 o
  -1  25   7        234.72        278.36        16.57 o
   0  25   7        191.53        233.98        16.58 o
   1  25   7         59.09         44.77        14.39 o
   2  25   7        552.32        611.54        29.72 o
   3  25   7        357.63        405.89        25.42 o
   4  25   7         37.70         42.81        10.73 o
  -4  26   7         19.42         10.87         6.01 o
  -3  26   7         11.38         10.43         6.26 o
  -2  26   7          9.75         14.28         6.27 o
  -1  26   7        355.56        369.74        20.79 o
   0  26   7         60.19         98.72        18.66 o
   1  26   7        238.88        249.83        19.34 o
   2  26   7         51.34         46.76         9.50 o
   3  26   7          6.06          4.51         6.55 o
  -3  27   7        866.40        954.80       102.27 o
  -2  27   7         50.45         41.82        14.12 o
  -1  27   7        278.82        351.03        18.13 o
   0  27   7         37.20         39.22         9.07 o
   1  27   7         47.05         36.22         9.70 o
   2  27   7        445.45        499.91        28.63 o
  -1  28   7        302.42        388.84       145.43 o
   0  28   7         82.01         63.72        15.57 o
 -11   0   8        602.30        727.17        79.33 o
 -10   0   8        305.29        310.37        39.13 o
  -9   0   8        111.54        139.05        32.36 o
  -8   0   8          8.40         12.50        12.02 o
  -7   0   8       1430.87       1468.91        65.81 o
  -6   0   8        573.81        501.20        30.29 o
  -5   0   8       7289.50       7377.20       204.09 o
  -4   0   8      21222.37      22709.09       368.19 o
  -3   0   8      11532.04      12665.23       228.05 o
  -2   0   8       6967.57       7873.84       160.40 o
  -1   0   8       2831.29       2712.25        55.48 o
   0   0   8       3722.97       3409.89        77.46 o
   1   0   8       5915.92       6403.03       109.93 o
   2   0   8      42453.01      48466.65       766.66 o
   3   0   8        626.22        552.62        17.74 o
   4   0   8          0.31          3.01         3.26 o
   5   0   8       5836.33       6232.39       127.73 o
   6   0   8       2402.30       2339.50        94.09 o
   7   0   8          6.69          7.32        10.33 o
   8   0   8        130.05         95.19        44.95 o
   9   0   8        221.61        248.56        68.75 o
  10   0   8          2.15          0.00        23.80 o
 -11   1   8          0.04          2.85        12.05 o
 -10   1   8        114.60         99.62        16.38 o
  -9   1   8         15.77         11.35         9.75 o
  -8   1   8        206.64        231.09        23.24 o
  -7   1   8         12.36         12.59         7.02 o
  -6   1   8          3.59          7.42         4.82 o
  -5   1   8         11.81         22.11         5.45 o
  -4   1   8        339.20        289.03        11.50 o
  -3   1   8        223.44        203.74         7.72 o
  -2   1   8       5551.77       5808.91        81.11 o
  -1   1   8       4770.26       4885.43        68.63 o
   0   1   8        770.86        858.42        16.54 o
   1   1   8        362.13        411.65        10.65 o
   2   1   8       6407.92       7201.42        96.95 o
   3   1   8         27.81         55.78         4.96 o
   4   1   8       1218.43       1288.29        23.15 o
   5   1   8          2.78          4.81         3.78 o
   6   1   8        244.70        245.55        19.93 o
   7   1   8       1097.49       1109.33        49.31 o
   8   1   8          9.47         19.78        11.24 o
   9   1   8         58.31         68.75        29.92 o
  10   1   8          0.00         19.96        18.42 o
 -11   2   8         25.77         15.87        13.09 o
 -10   2   8         35.07         41.85        14.20 o
  -9   2   8         42.06         15.56        11.24 o
  -8   2   8         24.04          8.14         7.85 o
  -7   2   8          0.90          5.38         5.59 o
  -6   2   8         99.24         94.71         9.58 o
  -5   2   8        679.42        701.51        19.34 o
  -4   2   8      16308.72      18051.16       220.72 o
  -3   2   8       7573.20       7996.31       124.54 o
  -2   2   8        155.52        186.61         7.31 o
  -1   2   8        572.57        603.69        13.98 o
   0   2   8       1960.35       1764.68        27.98 o
   1   2   8      10803.69      11171.92       141.26 o
   2   2   8      10851.22      12106.65       142.54 o
   3   2   8       3873.90       4269.36        54.96 o
   4   2   8        165.53        158.62         9.00 o
   5   2   8       7297.13       7339.01       103.79 o
   6   2   8       3322.78       3247.15        82.23 o
   7   2   8          1.90          4.24         9.73 o
   8   2   8          0.74         12.12        10.01 o
   9   2   8         91.48        109.93        31.73 o
  10   2   8         67.59         41.55        25.38 o
 -11   3   8         14.79         15.87        21.15 o
 -10   3   8         60.95         37.24        36.82 o
  -9   3   8        123.22        100.10        16.55 o
  -8   3   8         80.29         92.42        18.15 o
  -7   3   8         43.28         34.47         8.74 o
  -6   3   8         63.95         62.75         8.25 o
  -5   3   8        462.52        485.91        15.79 o
  -4   3   8       4813.61       4846.80        74.81 o
  -3   3   8       7114.58       7795.36       102.92 o
  -2   3   8       7824.81       8701.35       117.33 o
  -1   3   8        435.75        430.42        10.92 o
   0   3   8       1781.72       1896.11        28.40 o
   1   3   8       1463.83       1542.16        27.39 o
   2   3   8       6611.57       7034.16        86.58 o
   3   3   8       2032.60       2431.89        36.20 o
   4   3   8        125.61        155.61         8.91 o
   5   3   8         26.10         17.94         5.35 o
   6   3   8        210.63        235.69        18.39 o
   7   3   8       3563.13       3596.20       114.59 o
   8   3   8        185.15        116.11        22.36 o
   9   3   8         76.59         52.75        15.86 o
  10   3   8          0.01          0.00        12.01 o
 -10   4   8          6.36          2.21         9.34 o
  -9   4   8          6.88          7.34         8.54 o
  -8   4   8        563.56        632.35        32.71 o
  -7   4   8         85.66        109.00        13.72 o
  -6   4   8        785.35        738.36        29.17 o
  -5   4   8         76.18        105.26         8.24 o
  -4   4   8       2119.31       1982.95        32.59 o
  -3   4   8       1319.46       1523.36        26.49 o
  -2   4   8       4631.53       5135.73        66.91 o
  -1   4   8       2612.52       2665.09        35.94 o
   0   4   8      22309.43      23068.32       271.64 o
   1   4   8       1309.25       1158.23        19.78 o
   2   4   8       1431.21       1557.31        30.71 o
   3   4   8       1391.54       1417.50        26.16 o
   4   4   8       2003.31       1834.26        43.01 o
   5   4   8       3627.18       3629.46        64.67 o
   6   4   8       3431.63       3597.20        88.33 o
   7   4   8         33.47         16.01        13.09 o
   8   4   8          1.61         14.54        12.59 o
   9   4   8         64.70         91.60        18.59 o
  10   4   8         99.18        120.44        21.51 o
 -10   5   8         50.89         25.63        23.80 o
  -9   5   8          0.67          7.49         7.45 o
  -8   5   8        662.92        641.39        30.94 o
  -7   5   8          0.24          3.53         6.02 o
  -6   5   8        149.14        140.39        14.37 o
  -5   5   8       1503.43       1574.29        35.81 o
  -4   5   8        912.73        967.43        20.13 o
  -3   5   8         25.67         12.88         3.11 o
  -2   5   8       1037.42       1117.91        23.36 o
  -1   5   8       4429.10       4781.11        61.40 o
   0   5   8       1411.41       1578.32        22.96 o
   1   5   8        512.82        470.70        11.92 o
   2   5   8       4871.01       5298.02        70.61 o
   3   5   8       2913.28       2876.11        47.50 o
   4   5   8        226.88        258.90        12.22 o
   5   5   8       4175.29       4309.41        78.08 o
   6   5   8        170.61        178.65        15.73 o
   7   5   8        943.54        966.88        49.67 o
   8   5   8         59.08         36.21        14.87 o
   9   5   8          2.86          5.43        10.87 o
  10   5   8         11.06         15.04        13.88 o
 -10   6   8         71.29         22.61        12.19 o
  -9   6   8        109.73        126.92        22.80 o
  -8   6   8         57.22         52.69        11.34 o
  -7   6   8        337.21        398.54        20.14 o
  -6   6   8        150.03        148.75        13.71 o
  -5   6   8        385.20        369.22        13.32 o
  -4   6   8       1338.38       1314.93        24.39 o
  -3   6   8       2599.16       2765.47        37.45 o
  -2   6   8         19.70          9.90         3.17 o
  -1   6   8       2875.00       2789.66        43.18 o
   0   6   8       1519.31       1283.88        26.96 o
   1   6   8       7844.05       8310.12        96.45 o
   2   6   8         22.89         10.96         3.09 o
   3   6   8       1356.99       1421.74        29.61 o
   4   6   8        317.76        281.63        14.35 o
   5   6   8        196.50        190.01        13.47 o
   6   6   8       4772.66       4822.64        88.46 o
   7   6   8        554.24        528.43        29.25 o
   8   6   8         20.95         18.97        11.17 o
   9   6   8          2.25          4.95         9.73 o
  10   6   8          8.49          6.17        10.69 o
 -10   7   8          8.45          1.67        10.10 o
  -9   7   8         13.28         14.37        10.75 o
  -8   7   8          9.75         13.48         7.83 o
  -7   7   8        148.59        157.46        14.90 o
  -6   7   8         42.22         39.02         8.05 o
  -5   7   8         10.60         13.23         4.60 o
  -4   7   8        246.41        279.37         9.45 o
  -3   7   8        299.57        270.81         9.57 o
  -2   7   8        763.32        576.68        15.26 o
  -1   7   8       5534.18       6012.22        79.86 o
   0   7   8       1722.47       1896.94        29.70 o
   1   7   8       5079.98       5792.30        69.55 o
   2   7   8        909.72       1017.14        20.68 o
   3   7   8          0.22          2.25         3.52 o
   4   7   8       4125.92       4038.56        77.16 o
   5   7   8        189.49        211.25        14.93 o
   6   7   8       1848.48       1841.64        44.91 o
   7   7   8        474.16        544.05        29.49 o
   8   7   8        807.15        824.02        52.67 o
   9   7   8        150.52        117.44        20.59 o
  10   7   8         11.95         34.41        40.99 o
 -10   8   8        107.18         51.09        14.68 o
  -9   8   8         82.91         84.49        17.94 o
  -8   8   8          0.46         10.54         7.67 o
  -7   8   8         34.99         68.17        10.79 o
  -6   8   8        419.55        403.58        19.95 o
  -5   8   8        204.28        215.07        12.32 o
  -4   8   8        185.18        148.74         9.71 o
  -3   8   8        219.28        161.92         7.78 o
  -2   8   8       3091.47       3210.27        62.59 o
  -1   8   8       9555.77      10202.61       121.93 o
   0   8   8       9377.53       9917.65       133.69 o
   1   8   8      10675.17      11111.90       143.05 o
   2   8   8       1045.30       1121.67        23.06 o
   3   8   8        429.70        528.26        17.41 o
   4   8   8       1833.47       1777.60        42.49 o
   5   8   8       9172.04       9016.78       145.86 o
   6   8   8       3639.97       3633.74        72.55 o
   7   8   8       1659.63       1661.19        44.34 o
   8   8   8         26.03          8.51         8.96 o
   9   8   8         16.73          6.14        10.31 o
 -10   9   8        111.56        119.35        20.61 o
  -9   9   8        227.98        278.55        21.86 o
  -8   9   8          1.09          4.02         6.59 o
  -7   9   8         29.29         23.70         7.92 o
  -6   9   8         37.03         31.77         7.62 o
  -5   9   8       1231.31       1214.37        36.65 o
  -4   9   8        119.10        132.53        10.10 o
  -3   9   8         54.36         50.19         5.81 o
  -2   9   8       1350.11       1280.80        29.26 o
  -1   9   8       2764.74       2867.85        43.12 o
   0   9   8       2606.02       2538.03        39.83 o
   1   9   8       5541.81       6235.28        88.31 o
   2   9   8        133.66        160.40         7.80 o
   3   9   8        684.53        744.08        21.80 o
   4   9   8       4962.85       5040.51        93.00 o
   5   9   8         38.32         25.57         7.81 o
   6   9   8        151.75        156.13        14.52 o
   7   9   8          2.16          7.28         6.54 o
   8   9   8         64.96         52.13        13.97 o
   9   9   8         41.50         53.27        15.31 o
 -10  10   8        315.99        319.25        36.60 o
  -9  10   8         17.42         11.66         7.46 o
  -8  10   8          0.39          3.37         5.61 o
  -7  10   8         25.48         21.29         6.62 o
  -6  10   8          1.86          8.12         6.87 o
  -5  10   8       1605.04       1517.55        42.67 o
  -4  10   8        667.74        662.27        21.23 o
  -3  10   8         33.46         24.22         4.40 o
  -2  10   8        120.11        116.55         6.80 o
  -1  10   8        508.90        518.59        12.32 o
   0  10   8       9631.15      10082.89       141.91 o
   1  10   8        419.11        382.57        12.57 o
   2  10   8       1125.32       1034.34        28.07 o
   3  10   8        657.84        556.04        19.45 o
   4  10   8          8.68          5.53         5.99 o
   5  10   8       7318.31       6983.34       125.33 o
   6  10   8        651.67        633.54        24.59 o
   7  10   8        173.58        175.45        14.99 o
   8  10   8        157.80        113.74        20.67 o
   9  10   8         25.20          9.90        10.87 o
 -10  11   8         54.08         36.92        14.50 o
  -9  11   8        170.44        137.64        14.92 o
  -8  11   8         30.08         20.96         9.66 o
  -7  11   8         83.91         80.80        13.96 o
  -6  11   8        877.60        879.37        32.57 o
  -5  11   8       1251.57       1231.49        37.74 o
  -4  11   8        458.52        426.23        17.14 o
  -3  11   8         12.35         11.61         3.42 o
  -2  11   8       3530.13       3420.08        60.24 o
  -1  11   8         41.22         24.16         3.04 o
   0  11   8        342.16        376.64        11.23 o
   1  11   8       1603.27       1696.64        43.54 o
   2  11   8         53.00         44.48         7.61 o
   3  11   8       3280.15       3128.27        57.15 o
   4  11   8        441.15        383.40        19.74 o
   5  11   8        507.50        454.18        20.95 o
   6  11   8        184.55        161.93        15.10 o
   7  11   8        698.21        693.40        27.82 o
   8  11   8         87.31         64.56        14.43 o
   9  11   8        106.10         69.56        16.29 o
 -10  12   8        120.08        128.89        27.76 o
  -9  12   8         49.22         40.12        12.71 o
  -8  12   8          1.47         15.56         9.06 o
  -7  12   8          1.98          5.99         6.85 o
  -6  12   8        107.75        102.24        13.30 o
  -5  12   8       3734.80       3720.31        92.21 o
  -4  12   8        595.79        582.69        20.81 o
  -3  12   8        272.39        251.92        12.26 o
  -2  12   8       1901.48       1842.92        35.05 o
  -1  12   8       1110.49       1142.04        36.55 o
   0  12   8        279.45        255.32        11.57 o
   1  12   8       2118.93       1912.05        34.29 o
   2  12   8        813.44        786.79        24.48 o
   3  12   8        169.29        148.39        14.00 o
   4  12   8        119.14        148.11        12.50 o
   5  12   8       1092.11       1056.80        33.27 o
   6  12   8        553.45        537.58        24.06 o
   7  12   8         45.24         49.56         9.25 o
   8  12   8        433.70        415.91        21.95 o
   9  12   8          0.48         13.96         8.08 o
  -9  13   8         63.93         44.26        15.07 o
  -8  13   8          8.21          6.53         7.12 o
  -7  13   8        313.56        344.58        26.98 o
  -6  13   8        794.71        806.85        32.09 o
  -5  13   8        142.97        158.86        15.49 o
  -4  13   8        165.89        157.33        12.85 o
  -3  13   8         65.33         65.66         7.63 o
  -2  13   8        476.12        436.65        12.20 o
  -1  13   8       1346.00       1266.40        34.64 o
   0  13   8        307.78        266.50        10.96 o
   1  13   8          7.86          6.88         5.28 o
   2  13   8       1269.98       1274.65        33.10 o
   3  13   8       2680.51       2569.81        60.08 o
   4  13   8        612.62        565.61        21.48 o
   5  13   8        317.66        265.34        22.36 o
   6  13   8        572.07        562.11        24.50 o
   7  13   8       1192.64       1219.50        39.60 o
   8  13   8        461.02        507.49        24.82 o
   9  13   8        158.33         95.19        39.66 o
  -9  14   8         92.50         76.01        15.57 o
  -8  14   8         45.29         11.01         8.97 o
  -7  14   8          0.00         17.78        10.35 o
  -6  14   8          9.09         13.31         7.10 o
  -5  14   8         78.53         83.70        12.32 o
  -4  14   8       1039.34       1009.43        41.79 o
  -3  14   8         26.43         22.70         5.87 o
  -2  14   8        392.68        356.61        16.59 o
  -1  14   8         17.47         13.22         5.41 o
   0  14   8          0.61          4.33         2.89 o
   1  14   8       2147.86       1998.37        44.56 o
   2  14   8        457.39        408.62        19.04 o
   3  14   8        689.16        659.61        25.79 o
   4  14   8        566.36        565.61        25.14 o
   5  14   8        137.11        125.78        12.35 o
   6  14   8        775.21        782.84        29.48 o
   7  14   8         66.16         73.34        11.09 o
   8  14   8         65.48         50.16        13.50 o
  -9  15   8        322.72        295.08        29.77 o
  -8  15   8         33.23         34.17        10.00 o
  -7  15   8         35.56         39.78        11.09 o
  -6  15   8          5.88          9.20         7.48 o
  -5  15   8        447.57        488.25        23.49 o
  -4  15   8         30.19         29.45         7.95 o
  -3  15   8       3762.11       3830.01        67.49 o
  -2  15   8       4274.32       4232.73        77.78 o
  -1  15   8       1901.58       1820.17        39.76 o
   0  15   8         69.07         55.65         5.06 o
   1  15   8          0.04          6.54         5.37 o
   2  15   8        804.57        811.82        35.78 o
   3  15   8       1709.26       1526.48        43.16 o
   4  15   8        687.40        671.14        27.47 o
   5  15   8        244.36        226.30        14.79 o
   6  15   8         77.91         82.73        10.78 o
   7  15   8         54.59         63.98        10.72 o
   8  15   8         99.94         88.99        11.89 o
  -9  16   8        183.37        235.49        95.19 o
  -8  16   8         17.28         39.87        11.05 o
  -7  16   8          8.08         10.48         7.74 o
  -6  16   8        445.86        409.26        24.65 o
  -5  16   8         84.41         83.81        13.46 o
  -4  16   8       3449.71       3418.78        71.41 o
  -3  16   8        237.05        236.02        13.73 o
  -2  16   8       1662.88       1694.25        41.18 o
  -1  16   8       1032.90        980.92        27.45 o
   0  16   8        590.87        574.47        17.47 o
   1  16   8       2047.19       1834.49        45.97 o
   2  16   8         35.23         37.49         8.49 o
   3  16   8        104.26         81.63        11.76 o
   4  16   8        350.78        337.83        19.81 o
   5  16   8          8.31          9.16         7.41 o
   6  16   8         75.92         51.92         9.03 o
   7  16   8          7.80          8.76         5.73 o
   8  16   8         35.67         15.41         7.42 o
  -8  17   8         99.96         71.28        16.14 o
  -7  17   8         20.32         11.66         7.30 o
  -6  17   8          7.42          7.46         7.03 o
  -5  17   8         19.09          5.91         5.95 o
  -4  17   8         74.75         65.96        10.06 o
  -3  17   8        123.20        139.92        11.26 o
  -2  17   8       2126.38       2054.47        47.01 o
  -1  17   8        198.18        201.87        13.37 o
   0  17   8       1346.57       1282.65        29.87 o
   1  17   8         26.24         17.65         8.16 o
   2  17   8        111.39         95.85        11.59 o
   3  17   8        588.77        450.84        21.28 o
   4  17   8        605.18        594.09        25.80 o
   5  17   8        314.17        314.84        19.62 o
   6  17   8         57.24         43.36         6.87 o
   7  17   8        130.96        164.85        14.31 o
   8  17   8        159.24        122.16        19.46 o
  -8  18   8         70.06         59.51        13.89 o
  -7  18   8          5.41          1.76         6.53 o
  -6  18   8        132.41        148.67        16.16 o
  -5  18   8        177.20        221.93        17.28 o
  -4  18   8         22.16         29.07         8.08 o
  -3  18   8        358.12        347.32        15.56 o
  -2  18   8         31.71         18.29         7.31 o
  -1  18   8        476.67        515.20        18.92 o
   0  18   8       3404.70       3244.18        62.11 o
   1  18   8         80.05         62.07         8.95 o
   2  18   8        140.87        121.54        12.34 o
   3  18   8        207.20        187.93        15.41 o
   4  18   8         85.12         88.03        11.65 o
   5  18   8        108.54        111.69        12.37 o
   6  18   8        213.98        190.75        18.22 o
   7  18   8         38.22         32.60        12.24 o
  -8  19   8         30.36         51.30        18.42 o
  -7  19   8          0.07          2.38         6.48 o
  -6  19   8         50.28         34.05         9.21 o
  -5  19   8        248.17        241.48        18.20 o
  -4  19   8          7.15          6.98         5.75 o
  -3  19   8        772.41        787.95        25.89 o
  -2  19   8        351.22        349.19        16.76 o
  -1  19   8        428.14        438.88        17.52 o
   0  19   8        977.78        966.54        25.85 o
   1  19   8        138.65        183.83        23.82 o
   2  19   8        118.92        126.06        10.22 o
   3  19   8       1144.16       1083.65        33.34 o
   4  19   8        430.06        371.36        21.23 o
   5  19   8        143.95        141.63        12.87 o
   6  19   8          4.61         12.28         6.00 o
   7  19   8         53.69         60.08         9.32 o
  -7  20   8         35.04         21.60         7.64 o
  -6  20   8          8.24          5.74         7.83 o
  -5  20   8         49.24         47.22         8.99 o
  -4  20   8          8.66          7.59         6.31 o
  -3  20   8       1021.39       1056.90        40.17 o
  -2  20   8          5.53          8.69         4.88 o
  -1  20   8        104.42         97.91        10.03 o
   0  20   8        165.89        190.75        12.91 o
   1  20   8         23.48         41.44         9.12 o
   2  20   8         95.16         64.87        12.49 o
   3  20   8        159.16        138.40        17.69 o
   4  20   8        310.28        271.50        21.95 o
   5  20   8          0.20          6.13         7.85 o
   6  20   8          3.42         15.54         8.62 o
   7  20   8          0.07          5.57         8.51 o
  -7  21   8          8.23          6.82         6.45 o
  -6  21   8         92.56         85.15        12.69 o
  -5  21   8         25.99         35.93        11.04 o
  -4  21   8         14.76         20.15         6.71 o
  -3  21   8        112.17        120.41         9.63 o
  -2  21   8        101.16         90.24         9.34 o
  -1  21   8          3.04          2.37         6.41 o
   0  21   8        233.47        264.67        15.37 o
   1  21   8         40.23         31.46         8.24 o
   2  21   8          0.85          8.48         6.95 o
   3  21   8          2.54         11.21         6.23 o
   4  21   8        236.08        242.85        22.13 o
   5  21   8          1.24          5.42         8.29 o
   6  21   8          0.47          9.64         8.91 o
  -6  22   8          2.73          7.90         6.21 o
  -5  22   8         51.58         41.36        13.52 o
  -4  22   8        325.97        341.17        21.81 o
  -3  22   8         41.62         36.30         6.20 o
  -2  22   8        109.39        106.13        14.40 o
  -1  22   8          1.40          7.93         6.60 o
   0  22   8        106.80        102.71        13.70 o
   1  22   8         45.03         26.09         7.96 o
   2  22   8          9.36          7.68         6.73 o
   3  22   8          0.60          3.99         7.42 o
   4  22   8          6.57          3.01         8.13 o
   5  22   8          0.10          7.64         9.27 o
   6  22   8          1.02          3.08         9.85 o
  -6  23   8         18.77         20.48         8.91 o
  -5  23   8        128.81        126.92        15.27 o
  -4  23   8        108.10        113.50         9.60 o
  -3  23   8         44.91         40.08         7.41 o
  -2  23   8         20.82         16.48         8.02 o
  -1  23   8         21.28         24.36         8.74 o
   0  23   8         16.20         17.62         6.68 o
   1  23   8        151.90        186.69        16.66 o
   2  23   8        366.67        374.94        23.06 o
   3  23   8        166.33        178.37        19.51 o
   4  23   8        291.97        261.30        22.40 o
   5  23   8          0.17          2.87         8.23 o
  -5  24   8          8.52         15.12         7.77 o
  -4  24   8        421.38        461.99        23.22 o
  -3  24   8        129.12        149.86        12.70 o
  -2  24   8         53.22         60.63        13.91 o
  -1  24   8          1.06          6.05         7.24 o
   0  24   8         39.79         43.18         8.11 o
   1  24   8        162.06        173.96        19.79 o
   2  24   8         39.68         39.36         9.36 o
   3  24   8         74.27         77.92        13.06 o
   4  24   8          9.23          7.61         8.55 o
   5  24   8        128.16        240.63        68.75 o
  -5  25   8          1.20         10.26         6.33 o
  -4  25   8        203.31        165.68        20.92 o
  -3  25   8         40.03         32.17         6.97 o
  -2  25   8        122.84        103.66        17.27 o
  -1  25   8         35.52         68.80        14.02 o
   0  25   8         31.09         16.07         5.90 o
   1  25   8          2.39          6.16         6.68 o
   2  25   8          8.56          8.78         7.14 o
   3  25   8         62.28         84.10        13.60 o
   4  25   8         45.97         25.84        20.71 o
  -4  26   8          3.52          0.48         5.80 o
  -3  26   8        302.90        312.13        33.06 o
  -2  26   8        263.66        280.71        27.69 o
  -1  26   8          3.30         17.49        12.59 o
   0  26   8         45.98         48.39         8.28 o
   1  26   8          1.30          7.93         6.49 o
   2  26   8          0.51          5.90         6.20 o
   3  26   8         17.48         10.34         7.38 o
  -3  27   8          0.69         23.80        23.80 o
  -2  27   8         14.26         12.61         9.46 o
  -1  27   8         46.61         31.38        12.38 o
   0  27   8        222.24        266.23        17.88 o
   1  27   8         47.67         31.08         9.56 o
   2  27   8         15.80         12.24        15.97 o
 -11   1   9         32.89         42.31        18.51 o
 -10   1   9        511.26        501.23        37.74 o
  -9   1   9       1922.83       2010.52        78.36 o
  -8   1   9        341.86        377.07        25.91 o
  -7   1   9          1.18          3.24         5.75 o
  -6   1   9       1319.15       1373.90        37.52 o
  -5   1   9        226.59        192.34        10.61 o
  -4   1   9      38099.36      41428.16       505.11 o
  -3   1   9       3060.10       2824.76        42.79 o
  -2   1   9        236.92        193.39         7.67 o
  -1   1   9         23.78         22.47         3.78 o
   0   1   9       3578.47       3792.18        51.30 o
   1   1   9       6395.40       6865.52        90.73 o
   2   1   9       4541.35       4675.67        60.60 o
   3   1   9         11.70          1.44         2.21 o
   4   1   9       4887.99       5319.63        74.23 o
   5   1   9        352.97        283.56        13.38 o
   6   1   9        842.82        765.07        37.51 o
   7   1   9        147.45        183.69        23.23 o
   8   1   9       1540.38       1513.16        80.80 o
   9   1   9        557.90        518.21        60.75 o
  10   1   9        104.29         43.06        50.24 o
 -10   2   9         54.85         32.33        17.94 o
  -9   2   9          0.05          7.04         9.96 o
  -8   2   9         25.55         24.65        11.99 o
  -7   2   9         33.30         30.62         8.67 o
  -6   2   9          3.67          4.88         5.96 o
  -5   2   9         26.33         19.32         5.90 o
  -4   2   9      23539.16      24516.41       304.10 o
  -3   2   9          0.90          5.68         3.28 o
  -2   2   9       1356.56       1408.72        24.65 o
  -1   2   9        339.25        326.46        10.87 o
   0   2   9          8.51         16.70         3.70 o
   1   2   9        432.49        530.95        12.76 o
   2   2   9       4654.54       5119.67        65.96 o
   3   2   9       1410.11       1630.16        26.43 o
   4   2   9       1737.79       1599.33        29.96 o
   5   2   9        759.26        795.79        25.16 o
   6   2   9        230.79        253.52        18.92 o
   7   2   9        944.44       1018.36        52.93 o
   8   2   9        194.75        168.05        39.31 o
   9   2   9          1.82         14.57        12.01 o
  10   2   9        105.59         96.83        31.13 o
 -10   3   9        838.00        884.78        54.82 o
  -9   3   9       1005.15       1100.94        47.50 o
  -8   3   9        265.37        240.72        22.52 o
  -7   3   9         49.51         33.98        11.10 o
  -6   3   9        163.76        180.28        13.25 o
  -5   3   9       3525.08       3454.94        67.92 o
  -4   3   9       7829.52       8135.31       113.46 o
  -3   3   9         16.92          6.39         3.09 o
  -2   3   9        290.35        220.44         8.23 o
  -1   3   9       1361.25       1293.33        21.59 o
   0   3   9       7382.82       7649.50        95.72 o
   1   3   9        766.15        822.85        17.39 o
   2   3   9        337.10        402.48        10.97 o
   3   3   9        733.16        662.54        15.14 o
   4   3   9       2110.46       2186.55        38.88 o
   5   3   9        134.64        120.45        11.23 o
   6   3   9        180.47        212.68        17.82 o
   7   3   9          4.11          2.82        10.26 o
   8   3   9       1117.54       1112.96        82.70 o
   9   3   9        844.22        791.98        49.16 o
  10   3   9          1.94          9.80        15.16 o
 -10   4   9         36.77         17.15        13.06 o
  -9   4   9          2.22         10.11         7.84 o
  -8   4   9          3.84          4.06         8.17 o
  -7   4   9        314.88        332.70        24.12 o
  -6   4   9        640.59        620.59        22.09 o
  -5   4   9          2.75          2.31         4.57 o
  -4   4   9        395.13        417.15        12.94 o
  -3   4   9       5153.24       5474.07        80.06 o
  -2   4   9        615.41        637.36        17.42 o
  -1   4   9       3034.44       3067.42        42.92 o
   0   4   9       1947.07       2140.98        32.15 o
   1   4   9       3242.13       3490.68        48.59 o
   2   4   9         33.05         44.72         4.84 o
   3   4   9         56.25         51.25         5.57 o
   4   4   9       1678.06       1765.14        35.18 o
   5   4   9        968.37        978.19        27.43 o
   6   4   9         26.13         26.98         9.02 o
   7   4   9          1.33          1.54        10.73 o
   8   4   9        177.30        220.38        27.27 o
   9   4   9         41.26         39.94        13.60 o
  10   4   9         17.63          0.00        13.09 o
 -10   5   9        180.18        286.85        27.80 o
  -9   5   9        960.38       1032.28        81.55 o
  -8   5   9       1274.17       1359.42        47.28 o
  -7   5   9        296.74        311.90        21.38 o
  -6   5   9        159.35        145.10        13.70 o
  -5   5   9       1921.46       1904.80        45.57 o
  -4   5   9        399.26        398.47        11.98 o
  -3   5   9       4913.45       4739.95        66.47 o
  -2   5   9          2.13         14.28         2.52 o
  -1   5   9       1612.40       1669.39        25.10 o
   0   5   9       4217.03       4454.51        55.07 o
   1   5   9       2489.55       2519.68        36.14 o
   2   5   9         73.21        126.86         6.56 o
   3   5   9        400.32        404.81        13.43 o
   4   5   9        835.14        749.53        20.77 o
   5   5   9        461.74        483.31        21.03 o
   6   5   9        315.62        350.89        21.07 o
   7   5   9          0.29         14.22        10.80 o
   8   5   9        110.07        112.91        22.80 o
   9   5   9        294.75        263.28        29.19 o
  10   5   9         40.36         24.42        15.81 o
 -10   6   9        182.83        117.13        21.08 o
  -9   6   9        109.50         68.87        14.66 o
  -8   6   9         14.53          3.20         6.78 o
  -7   6   9          7.12         12.30         6.62 o
  -6   6   9        380.20        356.83        17.96 o
  -5   6   9          5.47          5.57         4.19 o
  -4   6   9       1142.45       1115.07        25.58 o
  -3   6   9        507.89        550.08        12.79 o
  -2   6   9       1818.92       1705.95        27.61 o
  -1   6   9        284.16        208.51         8.25 o
   0   6   9        376.98        383.30        10.98 o
   1   6   9          4.65         10.09         2.95 o
   2   6   9        529.45        587.73        16.61 o
   3   6   9       3447.43       3440.91        56.42 o
   4   6   9        839.02        916.69        26.42 o
   5   6   9       1422.55       1484.07        39.90 o
   6   6   9       3750.88       3797.80        79.20 o
   7   6   9        504.37        507.63        35.90 o
   8   6   9          7.04         11.30        10.26 o
   9   6   9         13.42         23.92        14.54 o
  10   6   9          1.09          5.29        21.15 o
 -10   7   9          6.08         31.92        10.96 o
  -9   7   9       1110.58       1281.28        63.55 o
  -8   7   9       1572.82       1685.62        71.25 o
  -7   7   9        955.50       1024.71        33.02 o
  -6   7   9        925.93        903.31        29.12 o
  -5   7   9         47.25         43.49         6.89 o
  -4   7   9        616.00        550.51        15.04 o
  -3   7   9       7468.53       7389.87       100.09 o
  -2   7   9        293.68        350.05        10.24 o
  -1   7   9        121.63        141.88         7.10 o
   0   7   9       1003.15       1064.18        20.10 o
   1   7   9       2801.01       3001.02        49.52 o
   2   7   9       2329.08       2280.27        36.30 o
   3   7   9        498.61        511.87        21.96 o
   4   7   9         39.27         47.24         8.70 o
   5   7   9       1728.79       1757.52        44.87 o
   6   7   9        209.37        232.47        18.43 o
   7   7   9        316.34        339.41        23.63 o
   8   7   9         11.64         14.88        10.50 o
   9   7   9         41.57         40.49        14.05 o
 -10   8   9        105.55         89.51        18.10 o
  -9   8   9         37.86          3.14         9.16 o
  -8   8   9        325.06        306.93        23.06 o
  -7   8   9        360.94        368.50        20.50 o
  -6   8   9        167.87        167.35        13.90 o
  -5   8   9        243.51        222.31        12.06 o
  -4   8   9        287.71        262.19        13.40 o
  -3   8   9       1750.27       1642.16        32.32 o
  -2   8   9       2874.70       3022.60        44.11 o
  -1   8   9       1789.27       1765.63        35.36 o
   0   8   9        180.30        186.86         7.72 o
   1   8   9         31.87         71.09         5.75 o
   2   8   9       3362.54       3408.64        52.19 o
   3   8   9       3362.64       3591.38        64.46 o
   4   8   9        727.60        691.91        24.70 o
   5   8   9       1021.95        971.12        31.64 o
   6   8   9        306.56        310.37        19.15 o
   7   8   9        253.10        254.73        23.29 o
   8   8   9          0.04          3.33         8.21 o
   9   8   9          2.11          1.60         9.38 o
 -10   9   9         35.38         24.68        10.80 o
  -9   9   9        470.73        437.25        30.26 o
  -8   9   9       1446.89       1496.93        61.30 o
  -7   9   9        118.37        119.05        13.72 o
  -6   9   9          0.70          6.12         4.39 o
  -5   9   9        884.77        820.87        29.36 o
  -4   9   9       1436.98       1305.33        32.30 o
  -3   9   9       3866.02       3890.28        61.96 o
  -2   9   9        231.57        206.33        10.04 o
  -1   9   9          0.37          4.39         2.64 o
   0   9   9       1029.66        989.83        20.40 o
   1   9   9       2764.28       3093.63        47.82 o
   2   9   9       5523.93       5758.25        91.61 o
   3   9   9       5858.50       5767.88       101.73 o
   4   9   9         26.05         33.31         8.02 o
   5   9   9       2031.81       1946.26        48.67 o
   6   9   9         25.21         17.76         7.99 o
   7   9   9        849.17        841.29        34.60 o
   8   9   9        446.56        475.09        35.07 o
   9   9   9        379.69        391.90        32.26 o
 -10  10   9         10.94         18.31        13.66 o
  -9  10   9         18.13         20.74         9.82 o
  -8  10   9          0.02          4.80         6.46 o
  -7  10   9        250.31        266.25        16.30 o
  -6  10   9       1300.87       1287.22        44.56 o
  -5  10   9         79.68         79.00        12.03 o
  -4  10   9        270.97        262.33        15.15 o
  -3  10   9       1506.91       1555.90        33.09 o
  -2  10   9        194.13        172.74         8.55 o
  -1  10   9          6.48         28.89         4.04 o
   0  10   9       1365.27       1287.82        25.76 o
   1  10   9          4.08          2.77         3.01 o
   2  10   9        324.03        290.13        14.92 o
   3  10   9         17.26         14.29         5.83 o
   4  10   9         26.12         18.93         6.28 o
   5  10   9       1364.77       1306.83        37.93 o
   6  10   9         56.91         48.56         9.95 o
   7  10   9        614.90        593.00        26.57 o
   8  10   9        191.62        140.30        26.29 o
   9  10   9        249.58        322.33        45.04 o
 -10  11   9        101.29         89.44        12.57 o
  -9  11   9        589.80        675.50        50.65 o
  -8  11   9        245.16        259.97        20.54 o
  -7  11   9        190.21        221.79        20.83 o
  -6  11   9         77.31         87.21        12.59 o
  -5  11   9        760.57        717.25        28.09 o
  -4  11   9       2405.47       2303.40        48.70 o
  -3  11   9        531.90        496.38        16.84 o
  -2  11   9        262.78        244.74        10.32 o
  -1  11   9        746.81        675.24        16.10 o
   0  11   9        391.51        377.63        12.84 o
   1  11   9        950.56        827.13        22.47 o
   2  11   9       1516.38       1460.74        39.20 o
   3  11   9        177.58        142.93        14.02 o
   4  11   9         54.87         73.04         9.82 o
   5  11   9       1019.50        938.23        30.92 o
   6  11   9         39.45         34.98         9.05 o
   7  11   9          2.69          9.52         6.02 o
   8  11   9        114.45        113.47        20.91 o
   9  11   9         65.29         57.81        13.75 o
  -9  12   9          0.01          3.27         9.11 o
  -8  12   9         69.06         69.03        16.55 o
  -7  12   9       1523.77       1565.67        53.35 o
  -6  12   9       2913.23       2964.51        71.62 o
  -5  12   9        249.63        287.59        18.43 o
  -4  12   9        209.48        213.92        15.46 o
  -3  12   9         22.51         11.45         4.89 o
  -2  12   9       1014.62        996.13        24.43 o
  -1  12   9        636.29        588.53        16.69 o
   0  12   9        171.76        151.30         8.13 o
   1  12   9       1627.49       1452.78        35.34 o
   2  12   9        229.92        240.62        14.11 o
   3  12   9       1019.30        979.21        32.24 o
   4  12   9        766.84        693.75        24.33 o
   5  12   9       1902.92       1822.71        46.80 o
   6  12   9         99.15        106.56        13.68 o
   7  12   9        398.49        426.03        22.75 o
   8  12   9        493.29        520.18        29.30 o
   9  12   9          7.97          0.00        18.51 o
  -9  13   9        337.10        340.91        29.49 o
  -8  13   9        147.20        119.27        18.47 o
  -7  13   9         31.40         42.02        11.25 o
  -6  13   9        280.27        299.72        20.22 o
  -5  13   9        473.48        437.22        22.30 o
  -4  13   9        661.29        685.43        24.93 o
  -3  13   9         72.59         64.28         7.69 o
  -2  13   9        169.17        148.25         9.05 o
  -1  13   9        536.61        529.13        13.55 o
   0  13   9        101.80         80.00         6.77 o
   1  13   9       1613.79       1582.17        38.27 o
   2  13   9        762.12        713.77        24.11 o
   3  13   9        883.97        804.73        29.11 o
   4  13   9        591.74        546.90        20.99 o
   5  13   9        413.61        447.77        20.58 o
   6  13   9         34.03         41.19         8.88 o
   7  13   9        387.33        377.67        21.32 o
   8  13   9        294.95        333.44        22.79 o
  -9  14   9          2.18         12.93        10.39 o
  -8  14   9         63.45         48.10        12.41 o
  -7  14   9        640.78        607.38        33.91 o
  -6  14   9       1949.33       1925.91        58.44 o
  -5  14   9        892.35        876.39        32.35 o
  -4  14   9        420.06        420.73        21.86 o
  -3  14   9         43.99         30.39         6.92 o
  -2  14   9        564.42        463.98        13.05 o
  -1  14   9       1077.60       1058.71        27.84 o
   0  14   9       1337.46       1168.18        24.90 o
   1  14   9       3896.62       3801.71        73.63 o
   2  14   9        403.34        392.33        19.58 o
   3  14   9       1251.94       1193.37        37.23 o
   4  14   9        123.02         79.41        12.15 o
   5  14   9          8.00          7.98         5.47 o
   6  14   9          3.03          5.87         5.88 o
   7  14   9        860.76        928.16        34.61 o
   8  14   9        300.65        325.03        20.64 o
  -9  15   9        200.37        162.14        32.44 o
  -8  15   9        347.04        346.33        26.04 o
  -7  15   9        318.59        334.62        26.33 o
  -6  15   9        361.12        366.04        26.88 o
  -5  15   9       1450.45       1509.35        52.45 o
  -4  15   9        423.31        398.92        19.21 o
  -3  15   9          0.54          2.69         4.28 o
  -2  15   9        842.78        799.53        24.57 o
  -1  15   9        665.87        601.94        20.90 o
   0  15   9        765.86        727.82        17.44 o
   1  15   9       1889.90       1848.04        43.65 o
   2  15   9         67.78         76.58        10.85 o
   3  15   9        836.14        858.07        30.68 o
   4  15   9         27.95         18.33         7.56 o
   5  15   9        620.77        627.98        23.29 o
   6  15   9        209.11        177.94        14.72 o
   7  15   9       1198.14       1195.29        39.68 o
   8  15   9        318.51        326.38        19.87 o
  -9  16   9         46.08         36.67        48.92 o
  -8  16   9         42.71         42.92        11.31 o
  -7  16   9         34.95         22.56         9.22 o
  -6  16   9        568.03        596.01        27.70 o
  -5  16   9       2061.69       2174.79        57.60 o
  -4  16   9          0.04         10.87         6.45 o
  -3  16   9        307.49        312.03        15.90 o
  -2  16   9          3.33          5.76         4.80 o
  -1  16   9        266.23        252.90        14.29 o
   0  16   9          2.74          4.84         3.87 o
   1  16   9       1026.09        937.15        28.37 o
   2  16   9        286.42        269.49        17.11 o
   3  16   9         24.17         22.42         7.79 o
   4  16   9         26.61         38.77         9.42 o
   5  16   9        630.21        661.67        29.30 o
   6  16   9         38.15         33.89         7.45 o
   7  16   9        728.63        751.48        29.45 o
   8  16   9        617.50        622.78        27.00 o
  -8  17   9        245.22        221.06        31.57 o
  -7  17   9        131.51        153.73        18.54 o
  -6  17   9          1.93          3.13         5.72 o
  -5  17   9         94.03         62.63        11.00 o
  -4  17   9        114.49        124.22        12.43 o
  -3  17   9         17.19         27.51         6.56 o
  -2  17   9        495.21        473.74        19.15 o
  -1  17   9        220.22        197.10        13.89 o
   0  17   9        796.16        782.89        23.47 o
   1  17   9        422.92        393.44        17.68 o
   2  17   9         26.09         26.69         9.86 o
   3  17   9        468.64        435.31        21.51 o
   4  17   9         99.51         65.11        11.75 o
   5  17   9        326.12        347.85        21.17 o
   6  17   9        160.59        174.54        17.19 o
   7  17   9        231.11        249.11        17.10 o
   8  17   9         24.87         29.09        10.58 o
  -8  18   9          4.04         31.19         8.53 o
  -7  18   9          0.46          9.98         7.30 o
  -6  18   9         62.58         31.52        13.01 o
  -5  18   9        117.38        115.74        13.96 o
  -4  18   9         64.70         45.70         8.84 o
  -3  18   9        642.84        637.80        23.35 o
  -2  18   9          0.03          3.37         4.81 o
  -1  18   9        183.47        243.45        13.76 o
   0  18   9         61.78         66.80         7.94 o
   1  18   9        356.54        374.90        18.06 o
   2  18   9          2.35         17.61         6.46 o
   3  18   9        859.48        824.71        30.61 o
   4  18   9        295.22        289.52        18.79 o
   5  18   9        154.53        175.28        15.44 o
   6  18   9        174.90        168.15        16.64 o
   7  18   9         58.42         46.19        10.13 o
  -8  19   9          4.97          0.00        18.51 o
  -7  19   9          7.92          6.32         6.90 o
  -6  19   9         74.58         56.83        11.45 o
  -5  19   9         17.32         10.74         6.49 o
  -4  19   9          0.47          4.75         5.07 o
  -3  19   9        146.67        137.08        12.78 o
  -2  19   9        562.38        569.90        21.34 o
  -1  19   9         96.60         80.28         9.91 o
   0  19   9        113.91         92.54        10.18 o
   1  19   9         46.33         40.76         7.66 o
   2  19   9        457.46        368.65        18.76 o
   3  19   9         25.10         12.55         5.93 o
   4  19   9         23.40         23.18         7.02 o
   5  19   9        286.20        274.52        18.39 o
   6  19   9        508.17        544.55        31.34 o
   7  19   9         93.38         59.51         9.64 o
  -7  20   9        101.02         74.16        13.09 o
  -6  20   9         20.05         15.88         7.48 o
  -5  20   9        196.31        187.57        16.04 o
  -4  20   9         21.76          9.06         5.72 o
  -3  20   9         14.41         12.01         5.45 o
  -2  20   9        414.49        363.70        19.97 o
  -1  20   9        123.30        126.70        11.80 o
   0  20   9         56.19         53.44         9.16 o
   1  20   9          0.18          4.69         3.84 o
   2  20   9          4.31         17.26         4.60 o
   3  20   9         59.86         22.69         9.16 o
   4  20   9         10.73         10.88         5.45 o
   5  20   9         51.79         35.78         8.71 o
   6  20   9         49.97         25.42        12.02 o
  -7  21   9          7.26          3.11        10.32 o
  -6  21   9         23.31         18.97         7.47 o
  -5  21   9         17.20         14.88         7.13 o
  -4  21   9          5.72         11.06         5.37 o
  -3  21   9         10.93         10.41         4.11 o
  -2  21   9         83.87         65.12        10.09 o
  -1  21   9         49.34         56.15         8.21 o
   0  21   9         22.64         21.54         5.84 o
   1  21   9        812.19        862.56        34.76 o
   2  21   9        392.50        410.42        26.43 o
   3  21   9          5.71         10.36         7.20 o
   4  21   9          0.41          4.53         7.77 o
   5  21   9         12.68         12.89        10.79 o
   6  21   9         81.44         55.07        12.09 o
  -6  22   9         98.99        113.67        19.90 o
  -5  22   9         96.39        109.50        11.98 o
  -4  22   9          0.12          3.11         4.29 o
  -3  22   9         35.28         27.76         8.26 o
  -2  22   9         39.86         34.59         7.44 o
  -1  22   9         15.97         17.72         7.69 o
   0  22   9         29.09         30.31         7.70 o
   1  22   9         17.45         21.58         8.16 o
   2  22   9        359.58        359.74        22.73 o
   3  22   9         24.42         17.39         7.69 o
   4  22   9         32.41         30.39         9.03 o
   5  22   9        276.80        284.92        24.34 o
   6  22   9          6.63          5.29        18.51 o
  -6  23   9         17.25         34.39         9.85 o
  -5  23   9        208.95        254.24        20.01 o
  -4  23   9         25.32         25.52         6.20 o
  -3  23   9          2.67          5.27         3.31 o
  -2  23   9         32.10         36.03        11.68 o
  -1  23   9         12.38         10.42         7.84 o
   0  23   9         57.80         58.59        10.82 o
   1  23   9          0.79          3.91         5.61 o
   2  23   9         18.85          4.64         6.69 o
   3  23   9         90.64         50.07        10.98 o
   4  23   9        305.10        319.93        25.32 o
   5  23   9         29.70         39.59        10.93 o
  -5  24   9          5.39          9.16         5.42 o
  -4  24   9         63.89         40.37        10.07 o
  -3  24   9         56.99         47.58        11.17 o
  -2  24   9         15.76         23.28        10.36 o
  -1  24   9         19.92         57.09        16.79 o
   0  24   9        171.48        170.85        15.52 o
   1  24   9        108.52        132.73        14.62 o
   2  24   9         68.42         81.76        16.52 o
   3  24   9          8.10         14.22         8.86 o
   4  24   9          0.02          9.29         8.31 o
  -4  25   9          4.17          7.15         5.84 o
  -3  25   9         34.73         26.96        11.23 o
  -2  25   9         53.90         63.19        13.91 o
  -1  25   9          0.12          3.85         9.91 o
   0  25   9        277.25        313.83        17.37 o
   1  25   9         83.37         96.80        12.92 o
   2  25   9        287.50        339.30        39.22 o
   3  25   9         29.85         45.53        12.61 o
   4  25   9         81.62        137.50        39.66 o
  -3  26   9         34.57         33.10        12.31 o
  -2  26   9          0.86          4.99         8.58 o
  -1  26   9          7.67         16.18        11.24 o
   0  26   9         72.02         57.40         9.40 o
   1  26   9         26.85         22.24         7.55 o
   2  26   9         83.85         68.79        12.70 o
   3  26   9          8.38          0.00        14.61 o
  -2  27   9         13.58         26.97        17.60 o
  -1  27   9          9.73          5.15         9.19 o
   0  27   9          9.90         12.82        13.24 o
   1  27   9        193.59        281.05        36.09 o
 -10   0  10         43.08         58.17        27.76 o
  -9   0  10         40.61         13.07        15.87 o
  -8   0  10         90.98        106.80        21.65 o
  -7   0  10        690.54        657.73        37.17 o
  -6   0  10       1451.50       1470.78        56.52 o
  -5   0  10        306.05        299.08        22.68 o
  -4   0  10       6853.16       6742.92       131.50 o
  -3   0  10       2435.64       2468.53        55.03 o
  -2   0  10        754.35        665.40        31.95 o
  -1   0  10         95.49         75.87         8.12 o
   0   0  10       5516.54       5840.59       102.90 o
   1   0  10       1198.32       1408.05        33.20 o
   2   0  10         22.32         13.51         4.88 o
   3   0  10        433.17        481.39        26.52 o
   4   0  10         63.12         52.30        16.60 o
   5   0  10         44.64         48.86        10.84 o
   6   0  10        211.35        205.51        36.84 o
   7   0  10          0.04          6.61        13.09 o
   8   0  10         82.94         76.68        44.95 o
   9   0  10        273.04        206.25        66.11 o
 -10   1  10          0.67          6.78         8.74 o
  -9   1  10         56.27         48.61        14.12 o
  -8   1  10        186.68        189.03        21.48 o
  -7   1  10        113.30        126.99        15.18 o
  -6   1  10          0.66          1.27         6.10 o
  -5   1  10          8.56          6.81         6.02 o
  -4   1  10        699.54        654.75        18.94 o
  -3   1  10        368.75        430.93        13.10 o
  -2   1  10         39.96         31.91         3.71 o
  -1   1  10          5.57          4.51         2.31 o
   0   1  10        139.68        122.52         6.85 o
   1   1  10         31.38         25.34         4.29 o
   2   1  10         18.64         21.22         3.97 o
   3   1  10          2.10         10.73         3.25 o
   4   1  10          2.24          3.50         3.81 o
   5   1  10         99.43         71.06         9.49 o
   6   1  10         11.67          0.00         6.97 o
   7   1  10        152.94        120.26        23.28 o
   8   1  10         88.27         73.51        21.08 o
   9   1  10          0.05          6.53        15.16 o
 -10   2  10         53.51         56.88        14.88 o
  -9   2  10        431.10        391.79        35.49 o
  -8   2  10       1350.41       1398.14        53.09 o
  -7   2  10       1154.33       1212.41        39.60 o
  -6   2  10       5510.26       5668.67       104.82 o
  -5   2  10       1950.88       1942.74        42.84 o
  -4   2  10        154.95        223.14        12.65 o
  -3   2  10        173.99        192.23         9.13 o
  -2   2  10        574.26        550.90        15.84 o
  -1   2  10       2447.60       2469.90        37.63 o
   0   2  10       1053.56       1084.78        20.90 o
   1   2  10         10.59         22.75         3.83 o
   2   2  10        246.01        215.68         8.79 o
   3   2  10         92.42         99.61         6.98 o
   4   2  10        137.59        151.25        10.02 o
   5   2  10         22.84         20.45         6.97 o
   6   2  10         38.55         14.92        10.89 o
   7   2  10        264.97        279.29        29.78 o
   8   2  10         48.59         16.18        20.02 o
   9   2  10         11.16         15.33        12.76 o
 -10   3  10         14.71         20.37        10.31 o
  -9   3  10         74.98         99.81        16.42 o
  -8   3  10          6.93         17.59        10.23 o
  -7   3  10         44.05         63.17        12.42 o
  -6   3  10        161.23        157.95        16.16 o
  -5   3  10       1079.37       1083.48        27.18 o
  -4   3  10       1280.17       1333.48        30.82 o
  -3   3  10        344.87        358.06        11.48 o
  -2   3  10       1514.44       1602.24        28.08 o
  -1   3  10        447.92        488.76        11.91 o
   0   3  10        196.73        164.14         7.30 o
   1   3  10        737.20        791.05        17.47 o
   2   3  10        329.75        317.04        12.01 o
   3   3  10          0.16          2.83         3.48 o
   4   3  10        189.94        151.93         9.83 o
   5   3  10        188.14        186.31        13.93 o
   6   3  10        211.28        224.73        18.41 o
   7   3  10          9.74         10.64        10.58 o
   8   3  10         20.67         32.20        13.79 o
   9   3  10         33.98         31.84        18.32 o
 -10   4  10         43.88         22.23        24.56 o
  -9   4  10        381.66        382.03        41.60 o
  -8   4  10         48.54         41.10        12.02 o
  -7   4  10        174.10        192.93        19.59 o
  -6   4  10          0.43          5.06         5.46 o
  -5   4  10        439.59        434.07        16.36 o
  -4   4  10         10.40          5.10         3.78 o
  -3   4  10        738.14        654.10        16.20 o
  -2   4  10          6.26         14.30         3.57 o
  -1   4  10       2575.01       2582.23        45.09 o
   0   4  10          1.46          0.76         2.37 o
   1   4  10        260.41        254.69         8.84 o
   2   4  10       1098.54       1145.39        21.38 o
   3   4  10          0.57          2.51         3.41 o
   4   4  10         12.69          8.10         4.56 o
   5   4  10        590.42        563.58        20.46 o
   6   4  10         20.88          9.28         7.26 o
   7   4  10         91.71         84.28        19.41 o
   8   4  10         95.85         91.00        19.33 o
   9   4  10         17.74         19.21        11.09 o
 -10   5  10         18.91         34.11        12.02 o
  -9   5  10         48.23         18.32        10.56 o
  -8   5  10        347.65        355.42        23.11 o
  -7   5  10          7.89         20.62         8.63 o
  -6   5  10         96.21         97.86        13.24 o
  -5   5  10         26.47         25.69         5.85 o
  -4   5  10        234.15        251.99        11.30 o
  -3   5  10         30.28         29.76         4.41 o
  -2   5  10       3076.10       3132.36        45.05 o
  -1   5  10        268.90        258.38         8.37 o
   0   5  10          0.22          5.19         2.54 o
   1   5  10        401.76        451.02        11.62 o
   2   5  10         90.74         92.80         5.75 o
   3   5  10         28.73         13.27         4.32 o
   4   5  10        525.60        515.04        18.55 o
   5   5  10        367.03        376.05        18.16 o
   6   5  10        251.19        272.61        19.64 o
   7   5  10         48.46         47.39        14.91 o
   8   5  10        208.80        215.60        31.30 o
   9   5  10         27.36         13.45        10.39 o
 -10   6  10         58.21         17.63        10.69 o
  -9   6  10        193.70        204.85        22.18 o
  -8   6  10        705.89        785.53        35.31 o
  -7   6  10        153.42        178.52        18.85 o
  -6   6  10        942.88        954.28        30.34 o
  -5   6  10        703.13        719.92        22.86 o
  -4   6  10         68.05         52.12         6.11 o
  -3   6  10       5513.97       5550.75        77.16 o
  -2   6  10       1345.82       1361.45        23.51 o
  -1   6  10       1937.76       1900.64        32.54 o
   0   6  10        905.62        922.11        17.55 o
   1   6  10        303.09        353.35        10.77 o
   2   6  10        469.74        464.82        13.24 o
   3   6  10        108.72        121.89         9.81 o
   4   6  10       2721.82       2562.79        50.25 o
   5   6  10         32.22         26.16         8.09 o
   6   6  10        367.48        351.59        21.30 o
   7   6  10        241.42        227.14        27.53 o
   8   6  10          3.04          1.96         9.11 o
   9   6  10         29.96         15.73        11.45 o
 -10   7  10         78.92         86.66        17.11 o
  -9   7  10        117.12        117.31        27.48 o
  -8   7  10        160.52        146.41        18.16 o
  -7   7  10          0.47         11.12         5.56 o
  -6   7  10        469.34        466.37        20.50 o
  -5   7  10        516.47        539.55        18.24 o
  -4   7  10        123.52        119.35         7.79 o
  -3   7  10       1970.58       1842.24        35.29 o
  -2   7  10       1282.16       1307.73        28.82 o
  -1   7  10         39.34         40.53         4.82 o
   0   7  10        197.60        199.97         8.11 o
   1   7  10        461.38        421.30        10.60 o
   2   7  10         23.63         17.93         4.50 o
   3   7  10        823.99        836.05        22.08 o
   4   7  10        675.95        644.35        22.60 o
   5   7  10       2605.11       2557.18        58.36 o
   6   7  10          9.48         12.90         7.40 o
   7   7  10         55.90         46.74        11.43 o
   8   7  10         23.95          7.62         8.93 o
   9   7  10          9.67         49.38        12.88 o
 -10   8  10          1.56          7.78         9.30 o
  -9   8  10          5.58         16.26         8.70 o
  -8   8  10        128.15        143.66        19.11 o
  -7   8  10        803.94        801.55        33.02 o
  -6   8  10        581.26        592.04        26.23 o
  -5   8  10         75.80         67.81         7.48 o
  -4   8  10        269.67        247.45        13.80 o
  -3   8  10       2640.53       2552.60        47.50 o
  -2   8  10        129.08         85.53         5.86 o
  -1   8  10        729.42        713.74        16.73 o
   0   8  10         46.38         31.13         4.57 o
   1   8  10         10.80          6.30         3.27 o
   2   8  10         33.99         41.47         5.26 o
   3   8  10       1793.99       1782.28        37.31 o
   4   8  10        628.37        700.96        25.24 o
   5   8  10         25.45         11.86         7.14 o
   6   8  10        137.31        133.00        14.56 o
   7   8  10         53.73         52.72        12.73 o
   8   8  10         36.30         40.39        15.48 o
   9   8  10         22.60         17.48        11.90 o
 -10   9  10          8.70          6.93         8.42 o
  -9   9  10         60.49         63.30        13.25 o
  -8   9  10          5.93         12.05         6.95 o
  -7   9  10          1.12          3.78         6.05 o
  -6   9  10        307.77        276.74        15.39 o
  -5   9  10        256.03        261.85        16.65 o
  -4   9  10        145.47        127.10        11.08 o
  -3   9  10       3112.50       3054.31        54.86 o
  -2   9  10        485.16        508.78        14.29 o
  -1   9  10       2291.32       2337.48        42.40 o
   0   9  10        120.76        110.29         7.37 o
   1   9  10          2.18          6.17         3.37 o
   2   9  10         21.74         27.40         4.69 o
   3   9  10       1410.19       1389.78        35.64 o
   4   9  10       2082.35       2025.22        48.07 o
   5   9  10       1221.11       1223.70        36.49 o
   6   9  10         24.83         21.77         8.47 o
   7   9  10         77.14         92.24        20.65 o
   8   9  10          6.17          6.76         9.06 o
   9   9  10         91.59        121.27        22.16 o
 -10  10  10         21.61         10.95         7.70 o
  -9  10  10          3.04          5.82         6.74 o
  -8  10  10         93.77         65.42        10.39 o
  -7  10  10        899.80       1009.39        34.74 o
  -6  10  10         65.10         48.63        11.36 o
  -5  10  10         13.49         15.22         7.11 o
  -4  10  10        227.29        208.68        14.35 o
  -3  10  10       2396.64       2345.42        51.11 o
  -2  10  10        441.81        439.28        13.39 o
  -1  10  10       1182.28       1130.71        23.57 o
   0  10  10         84.92         86.48         7.25 o
   1  10  10        457.94        470.75        16.93 o
   2  10  10          7.29          6.23         5.24 o
   3  10  10       1640.30       1658.56        40.05 o
   4  10  10        276.61        285.94        16.24 o
   5  10  10        269.44        240.13        17.13 o
   6  10  10        483.89        490.20        23.40 o
   7  10  10        361.39        369.38        23.91 o
   8  10  10         62.55         75.99        16.24 o
   9  10  10         58.11         13.05         9.62 o
 -10  11  10          1.26          0.00        13.22 o
  -9  11  10        136.95        133.78        21.05 o
  -8  11  10        428.95        386.62        28.58 o
  -7  11  10         63.73         41.64        11.00 o
  -6  11  10         36.01         29.89         9.86 o
  -5  11  10        122.67         95.97        12.97 o
  -4  11  10         97.81         86.69         9.71 o
  -3  11  10         26.91         22.85         6.75 o
  -2  11  10        225.42        179.84         8.74 o
  -1  11  10       5388.70       5590.89       106.10 o
   0  11  10        735.87        673.35        17.66 o
   1  11  10        192.27        178.30        14.28 o
   2  11  10          3.77          3.61         5.55 o
   3  11  10          0.12          5.41         4.05 o
   4  11  10       1594.74       1543.47        40.39 o
   5  11  10         18.14         15.74         7.27 o
   6  11  10         19.46         16.61         8.14 o
   7  11  10        260.31        279.25        23.72 o
   8  11  10         60.86         55.01        14.26 o
   9  11  10        180.13        140.15        47.60 o
  -9  12  10         19.44         10.68        10.01 o
  -8  12  10        245.49        293.91        30.83 o
  -7  12  10          4.73         12.12         7.89 o
  -6  12  10         39.16         27.68         9.82 o
  -5  12  10        161.62        131.58        13.97 o
  -4  12  10        216.32        224.24        13.84 o
  -3  12  10         13.34         10.25         4.91 o
  -2  12  10          1.26          4.63         3.83 o
  -1  12  10        660.79        619.10        15.98 o
   0  12  10        369.06        294.26        12.64 o
   1  12  10        108.55         97.80         9.90 o
   2  12  10       2842.72       3012.54        65.96 o
   3  12  10        929.04        843.91        30.35 o
   4  12  10          7.95          8.70         5.61 o
   5  12  10         54.62         59.21         9.86 o
   6  12  10        166.51        191.31        17.07 o
   7  12  10        526.01        517.92        24.98 o
   8  12  10        121.60        122.85        15.01 o
  -9  13  10        197.78        205.66        27.85 o
  -8  13  10        708.31        791.47        45.35 o
  -7  13  10          1.00          9.33         8.03 o
  -6  13  10        695.20        711.24        46.12 o
  -5  13  10         76.85         60.21        11.14 o
  -4  13  10        297.03        281.61        16.27 o
  -3  13  10        263.23        275.45        14.37 o
  -2  13  10          9.60          7.94         3.94 o
  -1  13  10        223.30        161.60         8.18 o
   0  13  10        591.22        542.76        17.72 o
   1  13  10         83.90        102.28        10.29 o
   2  13  10       1005.70       1009.06        32.60 o
   3  13  10        205.39        191.47        16.43 o
   4  13  10        218.19        222.95        13.84 o
   5  13  10          4.30          5.60         5.10 o
   6  13  10         20.20         24.48         8.08 o
   7  13  10        146.77        132.27        14.73 o
   8  13  10          0.12         11.95         7.14 o
  -9  14  10         54.52         51.78        14.59 o
  -8  14  10        840.83        919.40        66.26 o
  -7  14  10         19.56         17.59         9.28 o
  -6  14  10         20.13         27.29         8.95 o
  -5  14  10         10.00          0.00         6.95 o
  -4  14  10       1019.57       1012.26        32.05 o
  -3  14  10        447.98        460.20        19.44 o
  -2  14  10        993.72        968.92        25.31 o
  -1  14  10         74.74         60.12         5.56 o
   0  14  10         47.94         29.33         5.88 o
   1  14  10       1985.11       1968.25        43.76 o
   2  14  10       2149.95       2173.18        53.94 o
   3  14  10        269.71        268.29        18.59 o
   4  14  10        156.89        163.93        17.02 o
   5  14  10         81.91         76.39         9.51 o
   6  14  10        584.21        631.91        26.44 o
   7  14  10        695.40        711.35        32.99 o
   8  14  10        137.19        128.09        22.47 o
  -9  15  10          7.87          8.14         9.80 o
  -8  15  10       1258.20       1284.85        61.28 o
  -7  15  10        529.01        537.97        35.32 o
  -6  15  10         77.59         51.89        10.93 o
  -5  15  10        105.00        104.34        13.95 o
  -4  15  10         47.47         48.06         8.57 o
  -3  15  10        232.52        263.60        14.72 o
  -2  15  10       1066.18       1095.19        27.62 o
  -1  15  10        673.76        625.46        16.15 o
   0  15  10       3449.80       3259.10        62.40 o
   1  15  10         13.55         16.94         5.85 o
   2  15  10       1068.19       1069.58        34.07 o
   3  15  10         14.70          5.26         5.87 o
   4  15  10        106.82        121.06        14.64 o
   5  15  10        175.91        193.08        13.21 o
   6  15  10          4.15          5.64         5.43 o
   7  15  10        162.58        184.95        15.62 o
   8  15  10         99.88         95.87        15.54 o
  -8  16  10        636.30        685.23        42.89 o
  -7  16  10        427.31        429.19        28.59 o
  -6  16  10        206.83        210.23        18.21 o
  -5  16  10        134.36        141.00        15.32 o
  -4  16  10          0.31          6.60         5.72 o
  -3  16  10       2011.29       1976.19        45.28 o
  -2  16  10       3337.75       3249.72        62.73 o
  -1  16  10        941.88        908.58        23.11 o
   0  16  10        677.44        562.92        19.93 o
   1  16  10         46.78         48.37         8.01 o
   2  16  10        834.58        821.35        29.79 o
   3  16  10       3160.18       2843.29        68.12 o
   4  16  10        724.66        707.33        29.71 o
   5  16  10          7.12          7.81         6.98 o
   6  16  10         15.84         13.61         6.75 o
   7  16  10        329.03        357.18        20.35 o
   8  16  10         14.92         29.37         9.68 o
  -8  17  10         84.36         45.33        14.01 o
  -7  17  10         58.92         56.57        12.60 o
  -6  17  10        283.79        333.61        27.94 o
  -5  17  10         71.72         59.46        11.37 o
  -4  17  10        762.10        794.82        29.75 o
  -3  17  10         51.31         39.39         8.09 o
  -2  17  10          9.50          5.72         4.73 o
  -1  17  10        211.96        224.74        10.79 o
   0  17  10        963.97        794.76        24.43 o
   1  17  10         81.48         92.52        10.74 o
   2  17  10        471.79        385.00        20.05 o
   3  17  10          5.74          5.92         6.48 o
   4  17  10        416.49        475.21        25.49 o
   5  17  10        421.58        399.33        22.89 o
   6  17  10        126.16        134.54        16.05 o
   7  17  10         51.60         40.34         8.50 o
  -8  18  10         18.48         14.23         8.03 o
  -7  18  10         39.21         50.09        11.38 o
  -6  18  10          9.05          7.94         7.09 o
  -5  18  10         49.73         46.54         9.94 o
  -4  18  10        398.15        408.28        20.10 o
  -3  18  10        543.39        550.69        22.00 o
  -2  18  10         65.08         34.82         7.77 o
  -1  18  10        566.91        589.66        22.20 o
   0  18  10        177.49        255.49        14.12 o
   1  18  10        188.96        225.58        15.48 o
   2  18  10        722.83        735.84        31.04 o
   3  18  10       1359.23       1390.67        42.89 o
   4  18  10        150.93        163.35        15.23 o
   5  18  10        188.00        133.62        16.41 o
   6  18  10        560.09        629.17        29.94 o
   7  18  10        114.46         84.70        12.74 o
  -7  19  10        178.88        175.52        19.86 o
  -6  19  10        328.95        330.03        22.51 o
  -5  19  10          0.05          6.62         5.63 o
  -4  19  10         21.40          9.33         6.53 o
  -3  19  10        236.17        240.85        25.36 o
  -2  19  10       1053.82       1116.00        35.95 o
  -1  19  10       1928.73       1911.04        49.97 o
   0  19  10        256.87        287.37        15.10 o
   1  19  10          7.35          8.80         5.87 o
   2  19  10         15.76          8.46         6.02 o
   3  19  10        479.32        454.68        22.90 o
   4  19  10        893.78        902.75        33.58 o
   5  19  10        809.49        911.11        42.48 o
   6  19  10         35.90         30.69         9.62 o
   7  19  10         14.57         14.10         7.48 o
  -7  20  10          5.46         14.38         8.20 o
  -6  20  10        281.12        238.28        20.17 o
  -5  20  10         43.60         34.56         9.76 o
  -4  20  10        540.59        544.77        23.07 o
  -3  20  10        558.98        576.47        23.36 o
  -2  20  10         14.93         14.76         7.48 o
  -1  20  10         41.89         45.15         8.87 o
   0  20  10        182.93        201.60        16.03 o
   1  20  10        121.13        141.89        12.14 o
   2  20  10       1531.22       1442.56        44.32 o
   3  20  10        433.19        410.16        20.27 o
   4  20  10        469.95        490.60        23.24 o
   5  20  10          3.58          4.24         5.51 o
   6  20  10         66.38         43.35        10.73 o
  -7  21  10         12.05         31.73        26.44 o
  -6  21  10        356.04        349.47        23.12 o
  -5  21  10         54.60         43.65         9.30 o
  -4  21  10        353.75        399.03        22.56 o
  -3  21  10        479.65        542.87        25.31 o
  -2  21  10        191.18        233.47        18.54 o
  -1  21  10         45.15         51.81         9.96 o
   0  21  10          1.40          2.01         4.57 o
   1  21  10         38.61         40.72         7.19 o
   2  21  10        206.61        165.56        23.06 o
   3  21  10        238.17        257.24        21.68 o
   4  21  10          0.51          0.00         6.90 o
   5  21  10        160.99        142.20        18.47 o
   6  21  10        120.91        125.90        19.35 o
  -6  22  10          0.07          3.11         6.30 o
  -5  22  10         74.56         68.06        13.99 o
  -4  22  10        174.97        164.18        11.90 o
  -3  22  10        242.96        267.83        13.95 o
  -2  22  10         59.42         63.33        10.83 o
  -1  22  10          1.05          8.66         5.66 o
   0  22  10         57.52         47.26         8.19 o
   1  22  10        908.11        968.79        37.27 o
   2  22  10       1774.94       1881.43        63.53 o
   3  22  10       1740.65       2001.95        63.20 o
   4  22  10          9.21          9.85         9.55 o
   5  22  10         36.60         28.42        10.14 o
  -6  23  10         40.66         70.52        14.99 o
  -5  23  10         87.19         79.87        10.23 o
  -4  23  10          0.01          5.30         4.90 o
  -3  23  10        306.20        342.57        19.06 o
  -2  23  10         14.64          8.02         8.29 o
  -1  23  10        180.40        173.69        18.92 o
   0  23  10        113.81        119.71        12.33 o
   1  23  10          1.31          4.28         5.85 o
   2  23  10        100.62        115.35        14.94 o
   3  23  10        259.82        306.79        25.62 o
   4  23  10         37.41         28.15         9.91 o
   5  23  10         57.43         62.33        23.80 o
  -5  24  10        110.35        111.93        10.22 o
  -4  24  10        232.49        265.31        14.46 o
  -3  24  10        491.35        565.13        35.71 o
  -2  24  10        205.78        193.30        25.66 o
  -1  24  10          4.68          7.28        10.45 o
   0  24  10        797.65        825.09        32.25 o
   1  24  10        425.76        436.02        24.10 o
   2  24  10       1415.26       1607.58        54.36 o
   3  24  10       1113.85       1219.48        50.92 o
   4  24  10        120.27         75.88        12.86 o
  -4  25  10        186.00        215.35        14.94 o
  -3  25  10         61.30         41.25        13.37 o
  -2  25  10        256.22        294.58        27.98 o
  -1  25  10        410.86        355.06        56.89 o
   0  25  10         31.41         40.54        10.18 o
   1  25  10         69.32         91.50        11.03 o
   2  25  10         18.71         28.87         8.67 o
   3  25  10         28.96         29.63        10.01 o
  -3  26  10        845.32       1019.12       104.27 o
  -2  26  10        218.73        217.50        24.52 o
  -1  26  10         35.24         71.00        24.40 o
   0  26  10         63.01         58.09        10.06 o
   1  26  10         49.47         24.28         7.63 o
   2  26  10       1333.44       1390.79        89.57 o
  -1  27  10         10.13          0.00        21.15 o
   0  27  10         22.00         20.14         7.93 o
 -10   1  11          8.70          6.07         8.40 o
  -9   1  11          3.28          3.40         8.97 o
  -8   1  11        100.06         94.60        17.53 o
  -7   1  11         10.01          8.95         8.46 o
  -6   1  11         38.47         37.13         9.32 o
  -5   1  11       1218.93       1258.76        35.04 o
  -4   1  11        470.55        419.91        16.89 o
  -3   1  11         91.51         75.06         5.96 o
  -2   1  11         90.42         80.14         5.13 o
  -1   1  11          8.66          5.76         2.58 o
   0   1  11       1008.77       1155.45        21.60 o
   1   1  11       1568.30       1686.35        28.64 o
   2   1  11        268.70        379.69        11.21 o
   3   1  11       1182.18       1311.58        25.36 o
   4   1  11        504.72        452.98        17.86 o
   5   1  11        278.36        276.98        16.85 o
   6   1  11         16.05         28.18        12.96 o
   7   1  11       2458.26       2433.70        91.04 o
   8   1  11        406.12        337.19        38.11 o
   9   1  11        184.80        239.49        48.61 o
 -10   2  11        282.88        294.90        27.36 o
  -9   2  11         46.30         19.90        10.52 o
  -8   2  11         31.29         15.75        10.23 o
  -7   2  11          1.55         17.44         7.91 o
  -6   2  11       2444.03       2532.90        57.58 o
  -5   2  11        921.76        947.21        29.60 o
  -4   2  11        146.02        122.41        11.25 o
  -3   2  11         10.99          8.62         3.53 o
  -2   2  11        178.19        136.82         8.61 o
  -1   2  11        205.69        200.09         8.23 o
   0   2  11       8280.51       9062.96       113.89 o
   1   2  11          7.66          3.88         2.91 o
   2   2  11        345.69        371.36        11.71 o
   3   2  11        762.86        756.46        19.41 o
   4   2  11         31.32         13.83         4.89 o
   5   2  11        215.27        260.14        17.26 o
   6   2  11        477.32        595.16        33.90 o
   7   2  11          0.05          8.94        12.50 o
   8   2  11        116.48         98.32        27.93 o
   9   2  11        584.54        615.96        49.74 o
 -10   3  11        247.02        320.20        26.72 o
  -9   3  11         74.21         60.45        13.48 o
  -8   3  11         34.72         40.37        11.58 o
  -7   3  11         11.53         10.78         7.20 o
  -6   3  11       1423.40       1423.42        43.02 o
  -5   3  11        510.10        559.82        20.96 o
  -4   3  11       1125.25       1189.47        28.11 o
  -3   3  11        152.13        150.62        11.25 o
  -2   3  11          0.17          4.04         2.74 o
  -1   3  11         63.07         68.66         5.38 o
   0   3  11       1319.87       1368.87        24.18 o
   1   3  11         38.38         57.48         5.57 o
   2   3  11        643.78        720.56        16.67 o
   3   3  11       1284.07       1206.50        29.25 o
   4   3  11          0.81          5.44         4.14 o
   5   3  11        481.92        453.48        22.99 o
   6   3  11         10.71         12.60         8.31 o
   7   3  11        425.14        463.85        36.94 o
   8   3  11       2048.12       2163.72        87.14 o
   9   3  11        281.03        261.50        34.38 o
 -10   4  11         41.28         22.89        10.57 o
  -9   4  11          0.01          4.33         7.83 o
  -8   4  11         27.55         26.16         9.85 o
  -7   4  11        269.19        307.59        21.43 o
  -6   4  11       1272.35       1358.96        38.42 o
  -5   4  11          0.75          1.47         5.33 o
  -4   4  11         91.36         92.54         8.78 o
  -3   4  11       1670.56       1643.00        35.68 o
  -2   4  11       1042.52       1134.43        23.60 o
  -1   4  11         84.63         84.30         5.67 o
   0   4  11        313.59        366.78        10.68 o
   1   4  11        213.03        183.51         8.07 o
   2   4  11        567.56        566.21        14.68 o
   3   4  11         27.30         34.63         5.80 o
   4   4  11         21.35         19.77         5.21 o
   5   4  11        602.10        540.88        23.49 o
   6   4  11       1915.37       1917.73        54.10 o
   7   4  11          8.24         13.55        12.98 o
   8   4  11         42.90         47.00        15.32 o
   9   4  11          8.13          2.96        10.26 o
 -10   5  11        261.23        292.86        42.23 o
  -9   5  11        346.48        302.34        22.81 o
  -8   5  11        495.99        530.22        28.32 o
  -7   5  11        361.34        358.42        22.81 o
  -6   5  11        678.62        707.29        28.37 o
  -5   5  11          6.09          6.12         5.02 o
  -4   5  11        225.65        237.05        12.61 o
  -3   5  11        275.80        332.31        10.98 o
  -2   5  11       1695.99       1775.69        31.03 o
  -1   5  11        118.10        120.29         6.96 o
   0   5  11        127.52        145.16         7.21 o
   1   5  11        399.52        381.01        12.64 o
   2   5  11          6.67          6.27         3.79 o
   3   5  11         23.27         14.23         5.06 o
   4   5  11          0.59          0.29         4.46 o
   5   5  11        269.82        289.77        17.75 o
   6   5  11        366.27        368.08        25.88 o
   7   5  11         61.41         38.26        14.28 o
   8   5  11        738.92        804.54        47.73 o
   9   5  11         61.75         44.45        16.79 o
 -10   6  11         12.34         11.43         9.16 o
  -9   6  11          7.96         23.47         9.28 o
  -8   6  11          5.82          4.71         6.59 o
  -7   6  11          2.18          9.43         7.25 o
  -6   6  11        982.04        953.79        33.03 o
  -5   6  11         16.33          9.06         5.48 o
  -4   6  11        553.14        477.49        19.59 o
  -3   6  11        852.59        852.04        18.29 o
  -2   6  11         84.46        102.00         6.41 o
  -1   6  11          0.27          3.37         2.17 o
   0   6  11         46.00         32.07         3.84 o
   1   6  11         16.92         13.13         3.03 o
   2   6  11       1509.46       1527.19        29.78 o
   3   6  11        310.53        270.38        12.46 o
   4   6  11        287.23        319.34        16.06 o
   5   6  11       1982.64       2036.98        47.53 o
   6   6  11        244.10        220.58        19.39 o
   7   6  11         89.06         79.52        19.16 o
   8   6  11        978.61       1098.23        56.65 o
   9   6  11          0.29         20.76        11.83 o
 -10   7  11         69.97         33.63        27.25 o
  -9   7  11        151.86        171.69        23.05 o
  -8   7  11        169.96        166.62        19.01 o
  -7   7  11          1.70          8.48         6.31 o
  -6   7  11         33.24         19.69         7.28 o
  -5   7  11          6.70          6.08         4.69 o
  -4   7  11         12.94         17.01         3.98 o
  -3   7  11          0.20          2.38         3.70 o
  -2   7  11        961.66       1064.88        25.56 o
  -1   7  11       2295.00       2498.37        40.13 o
   0   7  11         57.54         58.45         6.09 o
   1   7  11       1252.80       1261.30        22.56 o
   2   7  11          6.93          7.81         4.28 o
   3   7  11       1229.89       1241.05        37.72 o
   4   7  11       1286.13       1299.61        34.38 o
   5   7  11       1375.97       1399.89        37.60 o
   6   7  11        286.20        315.93        20.68 o
   7   7  11         20.56         15.95         9.55 o
   8   7  11       1528.89       1567.48        74.42 o
   9   7  11        780.48        700.95        44.67 o
 -10   8  11         41.81         17.11        10.75 o
  -9   8  11          5.41          8.33         7.43 o
  -8   8  11         51.67         38.78        11.44 o
  -7   8  11         87.23         82.03        13.14 o
  -6   8  11         29.44         27.86         7.91 o
  -5   8  11        211.46        182.54        11.38 o
  -4   8  11       1346.11       1295.53        33.23 o
  -3   8  11         15.02         13.44         5.11 o
  -2   8  11         16.32         27.36         5.90 o
  -1   8  11        101.93         92.38         7.11 o
   0   8  11        405.74        399.08        13.18 o
   1   8  11       1583.41       1650.39        35.19 o
   2   8  11        540.11        499.09        15.01 o
   3   8  11       1036.23       1022.97        26.74 o
   4   8  11        433.34        383.69        18.56 o
   5   8  11       2812.30       2822.32        60.25 o
   6   8  11        577.91        565.38        25.49 o
   7   8  11        115.30        103.99        15.02 o
   8   8  11         50.58         61.56        16.09 o
   9   8  11         67.53         67.74        15.18 o
 -10   9  11        131.70        125.07        18.58 o
  -9   9  11          5.05          6.27         8.30 o
  -8   9  11        639.19        549.18        32.32 o
  -7   9  11        322.76        284.37        18.71 o
  -6   9  11        153.68        131.05        14.41 o
  -5   9  11          7.42         18.51         8.53 o
  -4   9  11         74.65         56.87         8.77 o
  -3   9  11         97.92         86.18         8.79 o
  -2   9  11          7.18         23.12         5.84 o
  -1   9  11        243.98        229.32        10.02 o
   0   9  11       2583.52       2797.59        48.09 o
   1   9  11        591.11        605.70        19.37 o
   2   9  11       2137.89       1975.61        36.60 o
   3   9  11       1536.76       1500.58        40.36 o
   4   9  11        708.54        715.39        24.80 o
   5   9  11          5.03          7.07         6.11 o
   6   9  11        616.64        580.61        26.33 o
   7   9  11         47.21         67.62        12.87 o
   8   9  11        169.10        182.35        24.81 o
   9   9  11         15.63         16.31        11.11 o
 -10  10  11         32.86         22.92        18.51 o
  -9  10  11         11.34         20.67        11.45 o
  -8  10  11        292.06        312.20        18.44 o
  -7  10  11         72.38         46.12        14.02 o
  -6  10  11         67.82         80.31        13.45 o
  -5  10  11        802.59        836.13        30.75 o
  -4  10  11        533.31        539.02        20.37 o
  -3  10  11         19.24         22.63         6.50 o
  -2  10  11          7.34          5.46         4.98 o
  -1  10  11          0.04          1.11         4.19 o
   0  10  11        508.06        508.94        16.88 o
   1  10  11        290.24        274.09        13.72 o
   2  10  11       1131.89        959.19        27.56 o
   3  10  11        327.47        329.94        15.56 o
   4  10  11         20.51         34.78         8.25 o
   5  10  11          3.23          6.14         5.77 o
   6  10  11          8.02          7.77         6.65 o
   7  10  11        206.64        250.31        21.59 o
   8  10  11         42.89         41.89        12.96 o
   9  10  11        180.63        145.43        44.95 o
  -9  11  11          4.11          2.76         9.29 o
  -8  11  11       1460.53       1543.68        78.80 o
  -7  11  11        474.80        481.36        30.65 o
  -6  11  11        238.02        260.23        20.12 o
  -5  11  11         56.04         43.88         9.28 o
  -4  11  11         24.53         11.74         5.43 o
  -3  11  11          7.75          8.82         5.24 o
  -2  11  11        396.58        370.64        16.88 o
  -1  11  11        292.47        282.61        15.18 o
   0  11  11          0.67          2.02         4.15 o
   1  11  11         10.32         13.35         5.53 o
   2  11  11       1130.37       1028.17        29.11 o
   3  11  11       1122.14       1077.69        29.41 o
   4  11  11        240.67        207.46        15.67 o
   5  11  11        469.86        461.81        21.87 o
   6  11  11          6.68          7.32         6.21 o
   7  11  11        292.54        305.85        23.36 o
   8  11  11        422.74        423.17        32.69 o
  -9  12  11        204.28        255.20        31.68 o
  -8  12  11         32.96         26.65        10.50 o
  -7  12  11        319.29        325.91        27.17 o
  -6  12  11         52.37         30.92         9.59 o
  -5  12  11       1815.92       1731.10        48.79 o
  -4  12  11         69.69         48.75         9.32 o
  -3  12  11         20.36         30.26         6.68 o
  -2  12  11        294.42        307.46        15.33 o
  -1  12  11        209.97        200.15        11.30 o
   0  12  11        200.59        197.43        11.63 o
   1  12  11       2443.77       2381.98        49.78 o
   2  12  11        387.81        345.16        16.48 o
   3  12  11         31.49          8.65         6.74 o
   4  12  11         30.66         44.70        10.52 o
   5  12  11         89.03         86.17        11.72 o
   6  12  11        149.00        122.86        14.22 o
   7  12  11         53.06         39.00         9.10 o
   8  12  11         87.46         98.26        14.39 o
  -9  13  11         26.15         21.34        10.94 o
  -8  13  11        871.17        922.52        49.95 o
  -7  13  11        123.70        104.52        25.77 o
  -6  13  11        225.81        197.39        19.44 o
  -5  13  11        105.38        105.04        13.16 o
  -4  13  11        561.00        534.84        23.80 o
  -3  13  11         27.56         31.08         7.18 o
  -2  13  11        254.75        231.69        13.95 o
  -1  13  11          3.64          4.96         4.42 o
   0  13  11        525.85        546.55        18.56 o
   1  13  11       1060.20       1038.02        29.39 o
   2  13  11       1495.24       1453.92        39.51 o
   3  13  11         79.52         93.31        12.38 o
   4  13  11       1077.19        946.10        29.02 o
   5  13  11        213.19        233.03        16.32 o
   6  13  11        133.48        125.02        13.40 o
   7  13  11        752.06        815.30        34.70 o
   8  13  11        244.17        213.59        18.66 o
  -9  14  11        279.69        287.84        36.26 o
  -8  14  11        126.49        144.23        22.59 o
  -7  14  11         91.56         91.38        16.33 o
  -6  14  11          1.04          5.23         8.22 o
  -5  14  11       1109.95       1218.13        39.82 o
  -4  14  11        261.91        283.51        17.75 o
  -3  14  11         36.92         21.12         6.66 o
  -2  14  11          0.65          2.09         4.58 o
  -1  14  11         71.64         64.66         7.33 o
   0  14  11        512.36        515.57        19.28 o
   1  14  11        668.12        618.82        22.13 o
   2  14  11          1.48          4.25         5.36 o
   3  14  11          8.31         15.43         7.69 o
   4  14  11        156.33        121.05        15.29 o
   5  14  11          0.70          8.26         5.60 o
   6  14  11         86.07         83.46        10.47 o
   7  14  11        131.53        101.35        12.88 o
   8  14  11        230.40        241.05        19.52 o
  -9  15  11         11.69         26.77        35.70 o
  -8  15  11        540.85        513.70        51.91 o
  -7  15  11         96.36         78.03        15.47 o
  -6  15  11        213.22        211.62        20.19 o
  -5  15  11         50.08         32.87         8.89 o
  -4  15  11        163.72        120.28        13.15 o
  -3  15  11          1.27          9.49         5.20 o
  -2  15  11        847.49        821.81        31.29 o
  -1  15  11          1.13          7.62         3.84 o
   0  15  11        199.40        223.83        13.72 o
   1  15  11          1.55         14.11         6.08 o
   2  15  11         54.12         51.72         9.74 o
   3  15  11        235.36        272.13        19.14 o
   4  15  11         84.67         88.50        13.49 o
   5  15  11         70.97         69.76        11.78 o
   6  15  11         77.21         49.81         9.02 o
   7  15  11         61.52         39.06         8.35 o
   8  15  11        435.78        514.18        72.72 o
  -8  16  11         68.77         55.71        17.12 o
  -7  16  11          1.45          5.67         7.83 o
  -6  16  11        210.18        216.76        20.06 o
  -5  16  11        986.81       1058.67        37.08 o
  -4  16  11       1009.29       1042.42        33.30 o
  -3  16  11        205.07        209.84        13.69 o
  -2  16  11       1103.89       1165.49        31.14 o
  -1  16  11        170.51        192.08        11.48 o
   0  16  11       1041.36       1035.85        29.22 o
   1  16  11        448.00        451.92        19.02 o
   2  16  11         69.35         63.93         9.93 o
   3  16  11        837.17        874.82        32.72 o
   4  16  11         16.94         16.41         8.58 o
   5  16  11         65.64         45.80         9.99 o
   6  16  11          3.11          6.08         4.30 o
   7  16  11        280.30        275.18        21.11 o
  -8  17  11        113.22        126.91        19.54 o
  -7  17  11        154.46        217.12        23.73 o
  -6  17  11        139.34        187.25        19.76 o
  -5  17  11        147.57        116.37        14.77 o
  -4  17  11        388.27        412.04        20.90 o
  -3  17  11       4232.69       4186.66        83.94 o
  -2  17  11       3294.20       3320.74        65.15 o
  -1  17  11        105.26        129.66        10.72 o
   0  17  11          1.47          3.74         4.81 o
   1  17  11          0.04          4.73         5.25 o
   2  17  11        131.68        145.51        14.77 o
   3  17  11       1128.50       1101.70        37.76 o
   4  17  11       1206.77       1198.88        40.67 o
   5  17  11          0.86          3.69         6.62 o
   6  17  11         45.07         23.09         8.76 o
   7  17  11        133.73        116.71        18.49 o
  -8  18  11         14.05         15.87        29.09 o
  -7  18  11         35.80         15.32         8.25 o
  -6  18  11        118.27        115.69        13.28 o
  -5  18  11        936.07        931.27        34.78 o
  -4  18  11        611.89        608.15        28.73 o
  -3  18  11        511.85        544.23        22.47 o
  -2  18  11       1983.40       1984.11        54.70 o
  -1  18  11        262.00        327.23        15.60 o
   0  18  11         80.62         67.83         8.74 o
   1  18  11         85.18         71.45        10.56 o
   2  18  11        130.54        139.74        13.91 o
   3  18  11        517.64        511.23        25.33 o
   4  18  11        286.01        260.89        18.72 o
   5  18  11        343.34        338.38        21.79 o
   6  18  11        177.70        170.48        17.11 o
   7  18  11        363.99        359.40        23.35 o
  -7  19  11         76.29         43.97        10.18 o
  -6  19  11        293.62        322.59        22.31 o
  -5  19  11          7.02         10.69         6.33 o
  -4  19  11        420.83        473.94        22.14 o
  -3  19  11       1631.83       1618.67        43.00 o
  -2  19  11        381.65        416.26        16.53 o
  -1  19  11         39.80         29.65         5.87 o
   0  19  11        181.83        181.41        12.50 o
   1  19  11        269.03        229.61        16.03 o
   2  19  11        176.60        193.92        19.02 o
   3  19  11       1246.00       1209.68        39.82 o
   4  19  11       1229.44       1279.87        42.56 o
   5  19  11        125.18        105.74        15.26 o
   6  19  11        281.62        274.58        20.79 o
  -7  20  11          7.95          7.92         7.18 o
  -6  20  11         73.58         74.06        17.94 o
  -5  20  11        699.96        715.07        31.53 o
  -4  20  11        530.17        587.73        29.17 o
  -3  20  11         66.26         84.45         9.91 o
  -2  20  11        143.14        127.00        14.09 o
  -1  20  11          0.02          8.92         4.06 o
   0  20  11       1323.70       1298.98        44.75 o
   1  20  11        165.22        151.43        13.39 o
   2  20  11        535.03        511.78        23.28 o
   3  20  11         59.38         54.13         9.54 o
   4  20  11         50.68         46.73         8.65 o
   5  20  11         61.32         66.12        13.42 o
   6  20  11         14.99          9.16         6.73 o
  -6  21  11        321.63        325.60        21.84 o
  -5  21  11        340.51        376.85        20.97 o
  -4  21  11        465.74        493.06        22.01 o
  -3  21  11        788.46        822.65        27.83 o
  -2  21  11        457.33        519.47        27.60 o
  -1  21  11       1086.60       1167.27        32.80 o
   0  21  11        126.45        177.39        12.90 o
   1  21  11        161.04        195.88        13.90 o
   2  21  11         12.43          8.63         5.14 o
   3  21  11         98.28        108.61        11.42 o
   4  21  11          1.20          4.83         5.66 o
   5  21  11        126.51        131.46        12.54 o
  -6  22  11          0.52          7.80         5.93 o
  -5  22  11          4.91          6.21         5.85 o
  -4  22  11         27.32         28.42         6.50 o
  -3  22  11         33.83         30.23         5.61 o
  -2  22  11          2.97          2.97         7.31 o
  -1  22  11        297.37        322.31        14.17 o
   0  22  11        264.88        290.82        29.45 o
   1  22  11         39.31         50.26         8.74 o
   2  22  11          0.08          3.48         6.86 o
   3  22  11         11.07          6.74         7.06 o
   4  22  11         51.52         44.84        11.56 o
   5  22  11        216.39        191.49        22.44 o
  -5  23  11        119.48         96.80        12.46 o
  -4  23  11          2.20          6.01         4.14 o
  -3  23  11         34.21         29.41         8.48 o
  -2  23  11        441.92        467.91        31.93 o
  -1  23  11        693.94        676.54        27.47 o
   0  23  11         25.27         18.78         7.73 o
   1  23  11          8.86         12.71         9.07 o
   2  23  11        287.01        278.95        32.91 o
   3  23  11        745.85        883.69        39.13 o
   4  23  11        105.66        104.19        14.79 o
  -5  24  11          1.03         10.26         6.04 o
  -4  24  11          3.78          4.28         3.89 o
  -3  24  11         28.88         25.09         7.67 o
  -2  24  11         11.88         21.77         8.73 o
  -1  24  11         17.81         23.21        13.89 o
   0  24  11         87.17         73.50        13.01 o
   1  24  11        132.96        137.86        16.56 o
   2  24  11        185.25        183.73        30.93 o
   3  24  11        211.10        235.20        23.63 o
   4  24  11        222.55        258.58        45.10 o
  -4  25  11          1.27          9.19         6.30 o
  -3  25  11        296.78        341.00        39.12 o
  -2  25  11        707.17        832.26        45.36 o
  -1  25  11        477.94        552.01        61.23 o
   0  25  11        271.08        289.89        29.42 o
   1  25  11        211.41        237.62        19.26 o
   2  25  11        107.17         89.38        12.31 o
   3  25  11       1031.58       1336.75       215.38 o
  -3  26  11        147.07        187.94        22.23 o
  -2  26  11         19.67         18.33        15.85 o
  -1  26  11        314.97        311.55        37.19 o
   0  26  11         50.77         49.35        11.10 o
   1  26  11        335.45        412.70        25.59 o
   2  26  11        102.17         85.52        18.91 o
 -10   0  12          3.78         18.67        26.44 o
  -9   0  12         11.10          8.99        13.20 o
  -8   0  12        295.77        347.34        33.14 o
  -7   0  12        905.01        953.07        54.96 o
  -6   0  12       6165.98       6459.23       206.44 o
  -5   0  12       5026.79       5043.80       133.95 o
  -4   0  12        525.64        532.53        31.98 o
  -3   0  12        423.36        551.09        25.64 o
  -2   0  12       1143.78       1083.00        36.00 o
  -1   0  12      11968.42      12085.67       220.42 o
   0   0  12       4221.75       4782.82        88.47 o
   1   0  12       3681.55       4659.33        87.50 o
   2   0  12       1379.38       1554.58        46.91 o
   3   0  12       7394.66       7876.85       153.95 o
   4   0  12       1609.95       1655.07        98.09 o
   5   0  12       2152.52       2148.58        74.66 o
   6   0  12        653.16        558.63        52.68 o
   7   0  12        558.29        513.79        54.94 o
   8   0  12         78.94         71.40        35.70 o
   9   0  12        840.64        991.60       118.99 o
 -10   1  12         28.39         33.65        16.03 o
  -9   1  12        100.95        121.49        20.66 o
  -8   1  12         99.34         88.08        15.26 o
  -7   1  12        267.67        288.67        18.93 o
  -6   1  12         71.58         75.70        11.37 o
  -5   1  12       1450.25       1418.01        38.51 o
  -4   1  12       1136.40       1148.07        32.00 o
  -3   1  12         44.88         20.27         6.04 o
  -2   1  12         10.91         10.08         2.73 o
  -1   1  12       1087.61       1258.31        22.99 o
   0   1  12          3.35          5.29         2.96 o
   1   1  12       5449.28       5944.68        82.40 o
   2   1  12        743.50        870.72        19.28 o
   3   1  12        392.37        397.19        15.60 o
   4   1  12        130.01        122.56        14.40 o
   5   1  12       1221.86       1240.31        46.08 o
   6   1  12          2.99          0.00         8.81 o
   7   1  12        309.80        338.27        31.81 o
   8   1  12          0.00          7.73        11.91 o
   9   1  12         83.73         87.08        27.86 o
 -10   2  12        158.27        187.16        32.06 o
  -9   2  12         95.05        111.52        33.72 o
  -8   2  12        134.47        140.59        19.48 o
  -7   2  12         88.18         99.99        13.93 o
  -6   2  12          0.14          9.18         7.71 o
  -5   2  12        136.91        177.30        14.91 o
  -4   2  12       1099.01       1143.83        37.45 o
  -3   2  12        257.67        216.23        12.44 o
  -2   2  12       2921.91       2584.19        45.82 o
  -1   2  12        179.19        118.19         6.87 o
   0   2  12       1721.62       1791.94        30.03 o
   1   2  12        303.50        408.78        13.07 o
   2   2  12        256.73        236.16        10.18 o
   3   2  12       7270.99       7614.91       133.26 o
   4   2  12       2148.03       2149.75        47.29 o
   5   2  12          0.58          5.63         6.10 o
   6   2  12        111.46         69.51        15.53 o
   7   2  12        299.35        320.28        37.92 o
   8   2  12        662.08        729.11        54.58 o
   9   2  12        685.82        750.39        71.19 o
 -10   3  12         81.92         82.27        24.04 o
  -9   3  12         60.34         34.28        14.50 o
  -8   3  12         21.54         26.16        10.45 o
  -7   3  12         42.80         33.82        10.19 o
  -6   3  12         52.86         57.92        11.83 o
  -5   3  12        438.00        472.18        20.71 o
  -4   3  12       1286.25       1394.23        34.57 o
  -3   3  12        577.94        498.19        19.28 o
  -2   3  12        367.59        356.23        13.55 o
  -1   3  12         38.66         60.45         5.25 o
   0   3  12      10526.19      11641.48       149.50 o
   1   3  12          0.30          2.67         2.99 o
   2   3  12          0.37          5.10         3.48 o
   3   3  12          0.99         10.94         4.64 o
   4   3  12         64.47         60.35         8.01 o
   5   3  12       4627.30       4573.95        91.51 o
   6   3  12          2.62          5.15         7.80 o
   7   3  12        398.87        441.33        44.96 o
   8   3  12        106.45         79.80        30.43 o
   9   3  12         75.38         90.44        21.72 o
 -10   4  12         77.02         58.13        17.17 o
  -9   4  12         29.97         16.23         9.33 o
  -8   4  12        134.87        107.31        15.64 o
  -7   4  12         66.25         60.57        12.55 o
  -6   4  12          1.92         11.21         7.86 o
  -5   4  12          1.78          7.34         5.25 o
  -4   4  12        120.05        131.54        11.66 o
  -3   4  12        935.44        966.55        21.34 o
  -2   4  12       2258.43       2221.59        45.71 o
  -1   4  12        550.37        508.23        13.34 o
   0   4  12        215.51        231.05         8.96 o
   1   4  12       1059.91       1053.62        22.19 o
   2   4  12       1067.99        934.32        24.43 o
   3   4  12       7539.72       7563.67       105.81 o
   4   4  12       4436.15       4454.51        76.91 o
   5   4  12        168.36        174.65        15.53 o
   6   4  12         25.52         33.25         9.28 o
   7   4  12          1.86         19.17        13.56 o
   8   4  12        819.07       1020.21        54.98 o
   9   4  12        225.45        178.77        28.73 o
 -10   5  12         64.08         83.66        14.99 o
  -9   5  12         10.01          9.40         7.55 o
  -8   5  12        191.54        191.38        18.80 o
  -7   5  12        528.22        520.71        27.10 o
  -6   5  12          0.07          0.41         6.28 o
  -5   5  12         46.94         50.16         8.59 o
  -4   5  12        106.74        138.07        13.73 o
  -3   5  12       1161.52       1329.43        25.09 o
  -2   5  12        442.19        465.34        13.67 o
  -1   5  12        961.42       1051.50        20.30 o
   0   5  12       1498.99       1563.29        27.20 o
   1   5  12          4.05          4.89         3.38 o
   2   5  12          0.01          2.04         3.40 o
   3   5  12        567.73        540.64        17.89 o
   4   5  12         90.37         81.92         9.84 o
   5   5  12        507.34        469.06        23.96 o
   6   5  12         14.06         18.40         8.24 o
   7   5  12         12.11         35.85        14.23 o
   8   5  12        407.72        457.46        49.62 o
   9   5  12          0.34         18.23         9.90 o
 -10   6  12         11.85          7.26         9.16 o
  -9   6  12        199.56        207.86        19.28 o
  -8   6  12         28.01         45.78        12.61 o
  -7   6  12         95.19         67.34        12.29 o
  -6   6  12        431.14        433.07        22.19 o
  -5   6  12        406.22        393.81        18.86 o
  -4   6  12        465.50        450.09        16.30 o
  -3   6  12       1708.75       1655.04        31.10 o
  -2   6  12       1369.22       1211.58        23.88 o
  -1   6  12       1028.40       1040.23        20.07 o
   0   6  12          6.37          7.04         2.93 o
   1   6  12        264.06        258.44         9.37 o
   2   6  12       4940.96       4719.42        74.09 o
   3   6  12       3504.35       3388.98        58.03 o
   4   6  12       4614.79       4578.31        83.57 o
   5   6  12        506.28        541.30        24.03 o
   6   6  12        360.24        321.80        21.74 o
   7   6  12         10.02          1.18         9.38 o
   8   6  12        177.44        201.98        26.24 o
   9   6  12         18.58         23.03        10.94 o
 -10   7  12          9.53          0.00         9.16 o
  -9   7  12        102.36         52.53        13.60 o
  -8   7  12         28.68         29.48        11.60 o
  -7   7  12         55.88         48.33        10.60 o
  -6   7  12         95.75         81.78        11.92 o
  -5   7  12          1.24          2.48         4.83 o
  -4   7  12         44.44         35.61         5.44 o
  -3   7  12          0.01          4.42         3.90 o
  -2   7  12        441.08        411.65        15.42 o
  -1   7  12       4590.97       5419.70        80.74 o
   0   7  12        582.37        609.96        14.17 o
   1   7  12        319.49        324.71        10.56 o
   2   7  12        469.28        509.38        16.69 o
   3   7  12       4316.01       4082.84        67.57 o
   4   7  12       4899.47       4924.84        88.80 o
   5   7  12       1375.14       1438.52        41.52 o
   6   7  12       1111.91       1172.38        41.37 o
   7   7  12        246.87        220.96        26.17 o
   8   7  12        324.67        296.38        32.69 o
   9   7  12          2.79          7.93         9.85 o
 -10   8  12         13.89         12.52         8.23 o
  -9   8  12        106.50        120.06        17.29 o
  -8   8  12        249.35        264.69        33.82 o
  -7   8  12          0.42          6.34         6.63 o
  -6   8  12        155.44        157.52        13.70 o
  -5   8  12         99.98         80.45         8.43 o
  -4   8  12       1059.46       1067.32        30.00 o
  -3   8  12       1647.03       1586.86        35.14 o
  -2   8  12       4681.25       4825.65        83.29 o
  -1   8  12       4838.51       4782.02        87.07 o
   0   8  12        741.09        698.11        19.89 o
   1   8  12         22.56         14.81         3.68 o
   2   8  12        465.33        428.80        15.33 o
   3   8  12       4854.11       4567.72        77.56 o
   4   8  12      10861.88      10591.42       168.62 o
   5   8  12       1398.99       1486.77        42.72 o
   6   8  12         30.52         19.96         8.98 o
   7   8  12         62.93         60.33        11.58 o
   8   8  12        614.75        646.76        42.37 o
   9   8  12        813.42        892.28        65.12 o
 -10   9  12         13.95          2.12         8.80 o
  -9   9  12        167.31        161.35        22.47 o
  -8   9  12        177.83        219.86        18.47 o
  -7   9  12        276.96        263.81        17.84 o
  -6   9  12        437.91        441.12        32.48 o
  -5   9  12         48.16         28.80        10.43 o
  -4   9  12         44.49         26.40         6.64 o
  -3   9  12        527.48        522.73        19.50 o
  -2   9  12        341.58        293.29        14.30 o
  -1   9  12       6909.32       7116.54       115.13 o
   0   9  12          0.73          3.15         3.61 o
   1   9  12         11.58         28.97         6.58 o
   2   9  12       1224.88       1297.57        28.26 o
   3   9  12        367.80        380.72        16.95 o
   4   9  12       2059.58       2192.54        49.57 o
   5   9  12       1186.49       1229.73        36.01 o
   6   9  12          3.47          2.07         6.01 o
   7   9  12         27.31         16.89         8.61 o
   8   9  12         20.02         31.98        11.76 o
   9   9  12        302.45        243.27        60.82 o
  -9  10  12          0.44          9.10         6.78 o
  -8  10  12        134.83        116.24        10.81 o
  -7  10  12       1364.82       1393.45        55.19 o
  -6  10  12        164.52        186.04        21.65 o
  -5  10  12         48.60         25.91         8.31 o
  -4  10  12         22.83         27.22         7.04 o
  -3  10  12        234.72        265.27        14.79 o
  -2  10  12       3173.52       3129.74        63.59 o
  -1  10  12       1122.81       1059.46        32.36 o
   0  10  12         31.14         40.41         6.82 o
   1  10  12       2231.26       2304.35        48.18 o
   2  10  12        100.25        106.20        11.18 o
   3  10  12       9294.44       8950.39       144.19 o
   4  10  12       6195.65       6144.01       107.10 o
   5  10  12         38.06         29.56         8.29 o
   6  10  12        125.51        125.68        14.82 o
   7  10  12         40.40         31.96         9.53 o
   8  10  12        288.21        318.17        27.77 o
  -9  11  12        226.33        291.31        31.51 o
  -8  11  12        724.23        750.81        40.32 o
  -7  11  12        258.88        276.10        35.54 o
  -6  11  12         10.62         20.57        10.17 o
  -5  11  12         47.21         38.08        10.44 o
  -4  11  12         61.06         43.38         7.73 o
  -3  11  12        210.14        237.47        13.94 o
  -2  11  12        438.58        409.12        18.28 o
  -1  11  12         30.11         28.13         6.69 o
   0  11  12         10.06         15.28         5.36 o
   1  11  12         29.69         38.67         7.29 o
   2  11  12         56.11         54.50         8.86 o
   3  11  12       2397.66       2251.19        48.68 o
   4  11  12        601.72        571.38        22.36 o
   5  11  12       2401.11       2395.65        55.12 o
   6  11  12        537.02        547.69        25.98 o
   7  11  12        552.60        567.98        28.68 o
   8  11  12          0.66          3.86         8.81 o
  -9  12  12         20.06         14.00         9.02 o
  -8  12  12         12.79         12.86         9.04 o
  -7  12  12        373.26        386.91        29.12 o
  -6  12  12        239.48        279.45        24.64 o
  -5  12  12         16.16         14.33         7.57 o
  -4  12  12        188.49        175.73        13.90 o
  -3  12  12         17.15         17.01         6.47 o
  -2  12  12        974.59        934.41        28.65 o
  -1  12  12       1326.84       1298.31        32.90 o
   0  12  12       1162.65       1206.05        31.37 o
   1  12  12        608.20        624.20        21.90 o
   2  12  12        309.20        374.27        17.78 o
   3  12  12       1060.73        936.89        31.83 o
   4  12  12        542.01        591.33        22.05 o
   5  12  12          1.04          5.29         5.91 o
   6  12  12        208.97        225.69        16.29 o
   7  12  12         36.13         42.63        10.16 o
   8  12  12         83.33         58.06        19.50 o
  -9  13  12        475.11        489.55        35.22 o
  -8  13  12        439.95        471.16        31.22 o
  -7  13  12       1092.23       1122.00        52.68 o
  -6  13  12          8.80         20.90        10.29 o
  -5  13  12         48.31         49.77        11.59 o
  -4  13  12        595.07        567.83        23.31 o
  -3  13  12        982.94        951.35        28.47 o
  -2  13  12        978.08        968.57        29.29 o
  -1  13  12       1092.71       1029.42        28.59 o
   0  13  12       1537.54       1602.67        38.34 o
   1  13  12       3598.62       3470.76        67.31 o
   2  13  12        261.38        242.42        16.60 o
   3  13  12        626.03        612.35        25.48 o
   4  13  12        379.86        359.25        16.36 o
   5  13  12       1289.63       1333.96        39.38 o
   6  13  12       1276.51       1362.68        50.83 o
   7  13  12        267.35        278.62        23.34 o
   8  13  12         21.96         23.03        10.04 o
  -9  14  12          0.30         27.99        13.35 o
  -8  14  12        258.36        293.13        27.99 o
  -7  14  12         32.94         29.09         9.57 o
  -6  14  12        365.59        395.23        27.71 o
  -5  14  12          4.73         11.96         7.02 o
  -4  14  12        366.40        372.54        18.99 o
  -3  14  12         12.72         19.91         6.73 o
  -2  14  12        367.90        354.64        17.06 o
  -1  14  12        512.46        480.99        18.63 o
   0  14  12         96.46         82.52         9.98 o
   1  14  12          5.96          8.18         5.96 o
   2  14  12        106.71        110.41        12.96 o
   3  14  12        325.06        344.69        29.07 o
   4  14  12          1.20          4.03         7.07 o
   5  14  12        458.15        447.73        20.32 o
   6  14  12         37.18         43.65         9.49 o
   7  14  12         98.97         87.83        14.74 o
   8  14  12          0.09         24.20        13.06 o
  -8  15  12          0.19          5.53         9.33 o
  -7  15  12        178.63        250.64        39.61 o
  -6  15  12         61.73         46.08         9.62 o
  -5  15  12          9.71          9.90         7.56 o
  -4  15  12       2387.95       2314.18        55.56 o
  -3  15  12         49.39         39.90         7.80 o
  -2  15  12        217.03        220.38        14.26 o
  -1  15  12        117.24        114.39        10.69 o
   0  15  12          1.00          3.22         4.50 o
   1  15  12        287.41        260.31        15.38 o
   2  15  12        601.84        618.50        25.00 o
   3  15  12          3.62          9.26         6.65 o
   4  15  12          9.91          5.43         7.41 o
   5  15  12        281.33        341.07        22.41 o
   6  15  12        881.31        899.21        31.66 o
   7  15  12         67.67         44.44        11.90 o
  -8  16  12        128.56        117.59        20.42 o
  -7  16  12         46.75         26.99         9.76 o
  -6  16  12        211.78        220.09        19.26 o
  -5  16  12        567.35        528.97        25.71 o
  -4  16  12        443.07        450.24        21.73 o
  -3  16  12        114.08        113.66        11.64 o
  -2  16  12        678.92        652.16        26.36 o
  -1  16  12        444.20        475.01        19.71 o
   0  16  12        831.38        776.44        26.48 o
   1  16  12         10.23         15.82         6.13 o
   2  16  12        341.11        312.70        18.25 o
   3  16  12        117.27        118.38        14.11 o
   4  16  12        171.39        156.97        17.57 o
   5  16  12          9.46         13.35         7.28 o
   6  16  12         13.75         29.12         9.43 o
   7  16  12        142.39        116.85        25.01 o
  -8  17  12         24.98         24.44        10.13 o
  -7  17  12        124.76        100.98        17.64 o
  -6  17  12         57.00         56.84        17.15 o
  -5  17  12          1.54         15.34         7.04 o
  -4  17  12        180.94        182.41        15.26 o
  -3  17  12          9.82         10.82         6.27 o
  -2  17  12       2349.22       2349.50        51.36 o
  -1  17  12       1164.51       1140.12        33.13 o
   0  17  12          0.07          0.00         4.43 o
   1  17  12        821.53        807.00        28.17 o
   2  17  12       1344.31       1251.58        38.08 o
   3  17  12          1.83          3.58         6.37 o
   4  17  12        374.99        368.08        21.93 o
   5  17  12        296.54        378.58        22.87 o
   6  17  12        531.21        554.75        36.52 o
   7  17  12        123.24        144.52        18.73 o
  -7  18  12         88.26         79.21        15.60 o
  -6  18  12        246.64        315.73        21.71 o
  -5  18  12        201.84        212.66        18.04 o
  -4  18  12        510.99        534.00        23.64 o
  -3  18  12          1.91         12.64         5.94 o
  -2  18  12       2324.37       2377.46        52.26 o
  -1  18  12        526.16        554.71        21.69 o
   0  18  12          0.22          5.97         4.90 o
   1  18  12        909.79        864.67        29.67 o
   2  18  12         34.97         35.44         9.35 o
   3  18  12          1.15         11.68         7.19 o
   4  18  12        244.49        207.00        20.62 o
   5  18  12         25.02         34.94         8.77 o
   6  18  12         33.46         15.30         8.12 o
  -7  19  12         91.44        126.45        33.97 o
  -6  19  12          4.11         17.92         6.86 o
  -5  19  12        116.54        137.35        14.61 o
  -4  19  12         24.93         26.69         7.26 o
  -3  19  12         65.31         53.24         8.60 o
  -2  19  12        695.25        713.22        25.05 o
  -1  19  12          3.79          6.50         5.44 o
   0  19  12        130.22        111.90        11.48 o
   1  19  12        236.47        233.91        18.24 o
   2  19  12        318.14        292.30        24.36 o
   3  19  12         22.68         21.95         8.99 o
   4  19  12         26.74         22.75         8.31 o
   5  19  12         88.43        126.01        14.92 o
   6  19  12         27.77         21.57         8.80 o
  -6  20  12         35.06         49.72        11.00 o
  -5  20  12        143.51        113.86        13.60 o
  -4  20  12          6.10          5.02         5.07 o
  -3  20  12        114.94        110.99        11.04 o
  -2  20  12        575.66        630.98        22.88 o
  -1  20  12          6.75         10.75         4.25 o
   0  20  12        181.72        169.39        13.72 o
   1  20  12        323.26        258.55        17.61 o
   2  20  12        195.17        179.43        16.49 o
   3  20  12         14.38          4.39         5.87 o
   4  20  12         65.22         58.74         9.68 o
   5  20  12        175.16        194.77        19.84 o
   6  20  12         10.80         10.21         7.94 o
  -6  21  12         24.88          4.55         7.61 o
  -5  21  12         14.71         25.78         6.25 o
  -4  21  12          0.76          7.47         5.22 o
  -3  21  12         13.40         14.75         6.12 o
  -2  21  12        345.36        352.37        17.34 o
  -1  21  12        175.77        217.67        13.78 o
   0  21  12        165.20        154.37        18.56 o
   1  21  12         78.31         66.49        11.28 o
   2  21  12         24.89         25.89         6.63 o
   3  21  12          1.01          9.63         6.22 o
   4  21  12        238.87        225.09        18.99 o
   5  21  12        106.51         98.07        15.41 o
  -6  22  12        101.54         99.17        15.96 o
  -5  22  12        162.76        169.50        15.10 o
  -4  22  12         86.67         85.27        14.43 o
  -3  22  12         36.16         42.65        10.00 o
  -2  22  12         44.82         31.67        11.63 o
  -1  22  12        481.49        516.70        20.21 o
   0  22  12        330.57        360.21        17.97 o
   1  22  12        327.37        360.14        18.86 o
   2  22  12         22.82         24.17         6.41 o
   3  22  12          3.83          5.84         5.34 o
   4  22  12          0.37         13.31         8.87 o
   5  22  12         50.13         72.06        29.09 o
  -5  23  12         16.71         15.20         6.00 o
  -4  23  12        213.20        241.77        16.44 o
  -3  23  12          0.39          3.54         4.25 o
  -2  23  12         24.11         42.18         9.32 o
  -1  23  12         98.06         93.31        11.69 o
   0  23  12         73.08         66.66         7.93 o
   1  23  12         41.36         32.33        11.14 o
   2  23  12        254.03        324.49        24.48 o
   3  23  12          0.96         12.77         7.07 o
   4  23  12         23.96         14.16         7.56 o
  -4  24  12         84.33         69.44         9.56 o
  -3  24  12          0.66          2.07         7.11 o
  -2  24  12        403.16        469.52        25.03 o
  -1  24  12         28.12         39.46        14.89 o
   0  24  12        131.63        129.96        12.32 o
   1  24  12        101.64        133.50        19.51 o
   2  24  12         43.98         22.08         8.47 o
   3  24  12         24.04         23.79         7.99 o
  -3  25  12          1.94          7.33         9.78 o
  -2  25  12          0.29         17.04         9.71 o
  -1  25  12          9.21         23.08        14.50 o
   0  25  12          9.83         20.28         6.37 o
   1  25  12          9.55          7.79         6.40 o
   2  25  12          1.35          6.13         8.01 o
  -2  26  12          6.86         13.79         9.31 o
  -1  26  12          9.50         13.80        12.60 o
   0  26  12         73.94         81.34        13.40 o
   1  26  12        512.38        606.81        45.80 o
 -10   1  13         50.46         50.57        11.59 o
  -9   1  13         44.18         25.85        10.52 o
  -8   1  13         83.89         79.25        18.07 o
  -7   1  13        981.44       1101.24        36.36 o
  -6   1  13       7469.02       7596.14       136.36 o
  -5   1  13       3755.49       3864.48        77.87 o
  -4   1  13        386.44        330.65        17.31 o
  -3   1  13        222.75        209.44        14.14 o
  -2   1  13         44.17         31.64         6.19 o
  -1   1  13       4973.23       4835.05        68.89 o
   0   1  13       5875.28       5943.03        82.77 o
   1   1  13        255.62        216.67         9.76 o
   2   1  13       2485.29       2752.20        48.13 o
   3   1  13       2067.02       1964.10        40.63 o
   4   1  13        786.05        711.77        25.97 o
   5   1  13        697.20        724.61        32.36 o
   6   1  13       1940.66       2054.44        79.55 o
   7   1  13       1147.93       1120.90        57.67 o
   8   1  13        143.32        161.75        30.70 o
   9   1  13        108.28         76.15        27.86 o
 -10   2  13          5.11         15.01         9.54 o
  -9   2  13         21.15         18.73        12.98 o
  -8   2  13          1.21          6.49         8.13 o
  -7   2  13          7.92         10.88         9.72 o
  -6   2  13       4865.16       4851.76        94.93 o
  -5   2  13        855.42        805.52        28.55 o
  -4   2  13        591.56        662.09        26.11 o
  -3   2  13        228.59        245.02        13.60 o
  -2   2  13       2506.58       2491.68        49.03 o
  -1   2  13        561.09        625.23        17.99 o
   0   2  13       6400.88       6866.22        94.10 o
   1   2  13          0.07          1.13         3.17 o
   2   2  13       1183.08       1126.19        28.65 o
   3   2  13          1.01          2.97         4.15 o
   4   2  13        321.10        308.69        17.04 o
   5   2  13       1749.47       1775.60        51.23 o
   6   2  13        584.68        527.51        36.64 o
   7   2  13         28.26         21.67        14.50 o
   8   2  13        313.42        327.98        36.63 o
   9   2  13        138.62        247.92        33.35 o
 -10   3  13         15.52         24.86         9.85 o
  -9   3  13          6.45          4.01         7.24 o
  -8   3  13         59.53         72.68        14.11 o
  -7   3  13        874.10        937.97        40.29 o
  -6   3  13       8622.61       8907.09       155.67 o
  -5   3  13        143.52        148.55        14.44 o
  -4   3  13          2.98          4.93         5.91 o
  -3   3  13          4.05          5.03         4.76 o
  -2   3  13       3923.19       3882.80        61.25 o
  -1   3  13       4946.60       4888.22        73.80 o
   0   3  13         48.19         21.03         4.50 o
   1   3  13        282.64        262.77        10.85 o
   2   3  13        845.23        786.11        24.11 o
   3   3  13       2186.78       2095.54        42.78 o
   4   3  13       3815.83       3806.77        77.73 o
   5   3  13         29.11         20.77         8.18 o
   6   3  13       2096.33       2063.95        74.47 o
   7   3  13       2076.32       2130.18       116.35 o
   8   3  13        158.07         82.53        22.36 o
   9   3  13         98.51         85.43        26.61 o
 -10   4  13          2.30          3.21         7.93 o
  -9   4  13          3.31         16.70         8.43 o
  -8   4  13        125.09        112.41        16.75 o
  -7   4  13         81.00         56.84        12.36 o
  -6   4  13       1374.34       1428.64        43.83 o
  -5   4  13         16.68         16.29         6.63 o
  -4   4  13          1.46          5.00         5.24 o
  -3   4  13         85.10         73.39         9.07 o
  -2   4  13        765.46        889.66        21.77 o
  -1   4  13        984.14        972.51        23.84 o
   0   4  13       1909.21       1921.01        35.70 o
   1   4  13       1033.05        985.53        21.96 o
   2   4  13         89.86         99.90         8.50 o
   3   4  13          5.03          6.81         5.28 o
   4   4  13         91.09         88.67        10.52 o
   5   4  13        902.69        962.83        33.14 o
   6   4  13         37.17         26.05         8.79 o
   7   4  13          2.45         10.07        12.04 o
   8   4  13          6.91          7.59        12.56 o
   9   4  13         12.19         16.57        12.02 o
 -10   5  13        118.38        105.79        19.85 o
  -9   5  13          9.68          6.16         7.25 o
  -8   5  13         14.44         26.85         9.98 o
  -7   5  13        743.09        794.48        34.52 o
  -6   5  13       1764.16       1811.68        50.59 o
  -5   5  13        787.48        757.34        30.03 o
  -4   5  13        591.41        630.92        21.67 o
  -3   5  13        228.92        237.20        13.17 o
  -2   5  13       3146.15       3179.49        53.62 o
  -1   5  13       1333.05       1383.45        27.42 o
   0   5  13        263.41        262.74         9.74 o
   1   5  13        787.67        793.82        19.30 o
   2   5  13        123.49        114.42         9.65 o
   3   5  13        139.73        167.82        11.97 o
   4   5  13        112.08        106.32        12.02 o
   5   5  13        368.72        373.37        21.98 o
   6   5  13         88.81         51.06        11.40 o
   7   5  13        396.92        408.59        33.49 o
   8   5  13          6.13          4.03         8.74 o
   9   5  13          8.18         13.16         9.62 o
 -10   6  13         15.88         14.85        11.45 o
  -9   6  13          0.34          3.70         6.84 o
  -8   6  13         15.02         22.92        10.05 o
  -7   6  13        138.10        100.20        16.99 o
  -6   6  13         17.17         29.11         8.86 o
  -5   6  13        551.71        580.60        22.81 o
  -4   6  13       1782.62       1761.51        40.26 o
  -3   6  13       2776.69       2829.07        49.26 o
  -2   6  13         81.24         88.32         6.65 o
  -1   6  13        707.20        688.40        16.81 o
   0   6  13        342.36        298.27        10.16 o
   1   6  13        736.02        716.87        18.35 o
   2   6  13        926.97        966.21        24.47 o
   3   6  13        465.13        510.28        18.00 o
   4   6  13       2027.56       1954.74        49.05 o
   5   6  13       1028.00        952.88        36.80 o
   6   6  13         11.86          8.85         7.51 o
   7   6  13          9.19          0.53         8.41 o
   8   6  13         62.21         54.64        15.62 o
   9   6  13         91.39        166.59        47.60 o
 -10   7  13        429.79        363.27        42.62 o
  -9   7  13         22.10         23.80         8.46 o
  -8   7  13         12.53         19.00         7.89 o
  -7   7  13        324.93        350.37        25.43 o
  -6   7  13        123.15        125.55        19.66 o
  -5   7  13       3361.03       3346.38        80.71 o
  -4   7  13         73.30         69.35         8.59 o
  -3   7  13        311.14        323.79        10.26 o
  -2   7  13        101.67         98.48         9.54 o
  -1   7  13       3140.92       3283.84        53.59 o
   0   7  13       2740.38       2758.74        44.72 o
   1   7  13       1635.29       1560.98        32.32 o
   2   7  13        638.57        659.44        19.92 o
   3   7  13        383.41        338.34        15.64 o
   4   7  13          5.90          0.00         5.34 o
   5   7  13       2546.89       2551.19        61.31 o
   6   7  13        198.46        245.69        20.47 o
   7   7  13        326.53        325.21        28.93 o
   8   7  13         91.58         67.41        25.57 o
   9   7  13         19.84         13.60        12.69 o
 -10   8  13          0.16         12.02         9.25 o
  -9   8  13        120.06         96.26        18.67 o
  -8   8  13          4.17         19.82         8.33 o
  -7   8  13         61.46         39.48        13.77 o
  -6   8  13        357.42        347.45        18.26 o
  -5   8  13         19.76         10.58         4.18 o
  -4   8  13        799.00        730.78        28.72 o
  -3   8  13       1645.45       1586.71        39.58 o
  -2   8  13          3.02         10.17         5.46 o
  -1   8  13       1190.52       1179.36        30.18 o
   0   8  13        245.63        239.01        11.95 o
   1   8  13         82.86         80.02         6.48 o
   2   8  13       2904.64       2949.46        54.74 o
   3   8  13         52.23         32.64         7.11 o
   4   8  13        145.37        107.07        11.84 o
   5   8  13          1.70          5.01         6.65 o
   6   8  13         52.21         22.54        10.25 o
   7   8  13         21.52         24.21         9.00 o
   8   8  13         79.60         36.73        13.26 o
  -9   9  13        117.71        143.37        22.92 o
  -8   9  13        320.74        313.55        21.59 o
  -7   9  13         30.59         38.84         9.07 o
  -6   9  13        962.85       1001.25        43.89 o
  -5   9  13       1474.85       1490.31        48.49 o
  -4   9  13        380.27        339.40        18.18 o
  -3   9  13         28.59         32.57         6.86 o
  -2   9  13        932.42        865.14        25.68 o
  -1   9  13       2934.60       2998.69        61.62 o
   0   9  13       2382.68       2429.18        46.48 o
   1   9  13        989.51        926.73        26.92 o
   2   9  13        261.37        279.63        13.47 o
   3   9  13        848.87        799.75        26.02 o
   4   9  13        206.59        264.02        16.60 o
   5   9  13        446.25        433.70        21.80 o
   6   9  13        170.09        179.65        18.40 o
   7   9  13        298.48        336.28        25.57 o
   8   9  13         65.74         61.35        16.03 o
  -9  10  13        126.46        148.89        29.01 o
  -8  10  13         76.11         73.72        20.32 o
  -7  10  13         72.29         36.45        13.01 o
  -6  10  13          0.03          9.74         8.43 o
  -5  10  13        123.41        119.95        17.64 o
  -4  10  13         63.19         66.42         9.53 o
  -3  10  13        261.91        269.73        14.53 o
  -2  10  13       1270.16       1242.89        34.13 o
  -1  10  13         12.24          6.11         5.49 o
   0  10  13       1069.88       1024.67        26.53 o
   1  10  13        237.83        252.68        14.64 o
   2  10  13        434.83        396.53        12.30 o
   3  10  13       1252.54       1213.91        33.14 o
   4  10  13        253.54        248.53        16.74 o
   5  10  13        176.66        182.92        18.20 o
   6  10  13        531.43        514.41        27.18 o
   7  10  13         27.61         26.56         8.25 o
   8  10  13          0.04          0.00         8.90 o
  -9  11  13          4.47         17.57        12.79 o
  -8  11  13         23.24         18.99         9.74 o
  -7  11  13        366.44        446.25        29.94 o
  -6  11  13        335.19        374.13        27.00 o
  -5  11  13        162.33        159.64        19.93 o
  -4  11  13        866.64        853.38        35.39 o
  -3  11  13        122.05        108.21        13.18 o
  -2  11  13        521.85        533.39        21.35 o
  -1  11  13       3607.62       3546.36        70.67 o
   0  11  13       1733.83       1794.21        43.88 o
   1  11  13        492.70        410.45        18.18 o
   2  11  13        686.55        688.57        24.37 o
   3  11  13        376.42        374.33        16.63 o
   4  11  13        103.83        114.08        11.69 o
   5  11  13        204.52        213.04        21.25 o
   6  11  13       1382.40       1477.33        45.25 o
   7  11  13        321.21        345.80        26.87 o
   8  11  13         31.48          8.83         8.65 o
  -9  12  13        173.90        225.79        31.59 o
  -8  12  13        322.45        289.47        24.49 o
  -7  12  13          0.37          9.82         8.92 o
  -6  12  13         40.69         29.08        11.19 o
  -5  12  13         21.17         18.04         9.93 o
  -4  12  13        141.15        131.86        12.49 o
  -3  12  13          7.46         15.67         6.23 o
  -2  12  13        383.68        338.24        17.29 o
  -1  12  13          6.25          6.43         5.85 o
   0  12  13       1100.25       1137.71        33.40 o
   1  12  13       5364.61       5138.39        91.55 o
   2  12  13       1421.80       1316.05        35.67 o
   3  12  13        632.59        556.60        24.56 o
   4  12  13         33.86         33.37         7.65 o
   5  12  13        365.11        363.40        19.45 o
   6  12  13        111.05         83.55        12.63 o
   7  12  13         22.36         14.49         7.71 o
   8  12  13         17.01         14.48         8.21 o
  -9  13  13         10.75          0.00         9.80 o
  -8  13  13         35.23         34.95        10.98 o
  -7  13  13       1532.85       1560.23        63.24 o
  -6  13  13        237.73        231.19        23.16 o
  -5  13  13         97.45        140.23        18.45 o
  -4  13  13         28.08         22.97         6.97 o
  -3  13  13          1.18          2.12         5.17 o
  -2  13  13        109.99         85.54        10.89 o
  -1  13  13       1063.00       1044.83        29.52 o
   0  13  13          0.56         15.00         6.50 o
   1  13  13       2084.71       2142.10        48.35 o
   2  13  13         57.21         44.43         9.44 o
   3  13  13        159.92        167.04        15.96 o
   4  13  13          1.60          8.17         5.53 o
   5  13  13        103.20         98.22        12.11 o
   6  13  13         79.13         85.60        11.71 o
   7  13  13          5.38         20.50         8.55 o
   8  13  13         14.10         26.99        15.71 o
  -8  14  13        438.10        505.76        32.39 o
  -7  14  13         88.49         59.16        13.92 o
  -6  14  13          1.26          7.90         6.78 o
  -5  14  13        145.02        135.01        16.51 o
  -4  14  13        147.00        142.55        16.24 o
  -3  14  13        935.49        905.58        28.59 o
  -2  14  13       1173.41       1074.67        32.34 o
  -1  14  13       2469.38       2357.30        50.99 o
   0  14  13         39.33         36.47         9.19 o
   1  14  13        708.88        701.62        24.45 o
   2  14  13         33.75         39.89         9.99 o
   3  14  13          9.72          8.96         7.32 o
   4  14  13         81.25         70.00        12.43 o
   5  14  13        673.54        680.37        29.97 o
   6  14  13        110.23        109.92        12.56 o
   7  14  13         99.25         97.91        13.56 o
  -8  15  13         81.46         68.65        15.81 o
  -7  15  13        503.65        515.05        46.86 o
  -6  15  13        886.66        918.11        42.89 o
  -5  15  13          1.10          4.64         7.07 o
  -4  15  13        190.73        231.74        16.78 o
  -3  15  13          2.43          3.50         5.30 o
  -2  15  13        750.71        688.98        25.36 o
  -1  15  13       2625.70       2521.84        57.34 o
   0  15  13        438.70        485.40        21.48 o
   1  15  13        115.97        121.04        12.38 o
   2  15  13        186.10        167.86        15.20 o
   3  15  13        706.09        703.49        28.31 o
   4  15  13        298.47        316.41        20.35 o
   5  15  13        762.35        827.22        33.08 o
   6  15  13        355.40        363.04        22.72 o
   7  15  13        115.10        130.74        13.43 o
  -8  16  13        107.96         85.61        18.44 o
  -7  16  13        168.33        122.00        17.09 o
  -6  16  13          3.65         13.92         9.33 o
  -5  16  13          1.17         11.63         7.17 o
  -4  16  13        384.64        394.91        20.90 o
  -3  16  13        207.24        229.70        14.61 o
  -2  16  13         59.94         50.88         8.65 o
  -1  16  13        373.42        370.99        18.47 o
   0  16  13         79.38         49.36         8.90 o
   1  16  13          0.26          0.81         5.46 o
   2  16  13        498.89        530.82        23.89 o
   3  16  13        953.45       1013.11        35.11 o
   4  16  13        244.80        231.04        18.65 o
   5  16  13        503.86        509.73        25.48 o
   6  16  13        400.50        427.86        24.14 o
   7  16  13        132.27        140.13        12.99 o
  -8  17  13         53.81         50.24        18.51 o
  -7  17  13         89.80         93.93        14.75 o
  -6  17  13        301.90        331.33        25.02 o
  -5  17  13        145.79        149.37        15.25 o
  -4  17  13        230.91        233.08        17.80 o
  -3  17  13        193.86        165.02        14.44 o
  -2  17  13        135.76        159.46        13.04 o
  -1  17  13         41.03         33.10         7.86 o
   0  17  13         74.26         54.06         9.66 o
   1  17  13          1.01          1.05         6.03 o
   2  17  13         12.59          5.15         6.50 o
   3  17  13        482.92        516.73        25.96 o
   4  17  13        339.02        371.76        22.09 o
   5  17  13         10.54         12.84         6.96 o
   6  17  13        197.29        247.08        20.27 o
   7  17  13         77.38         99.11        57.02 o
  -7  18  13         50.50         34.19        23.28 o
  -6  18  13          5.49          3.49         6.81 o
  -5  18  13         70.96         65.71        14.83 o
  -4  18  13        726.35        766.85        28.89 o
  -3  18  13        308.40        321.78        17.89 o
  -2  18  13        184.87        210.01        14.54 o
  -1  18  13         80.66         78.38        10.19 o
   0  18  13        161.46        165.88        14.26 o
   1  18  13          2.42          7.02         6.60 o
   2  18  13         64.50         66.94        11.04 o
   3  18  13        431.62        519.61        24.46 o
   4  18  13         10.05         10.02         6.51 o
   5  18  13          0.04          9.49         6.06 o
   6  18  13        129.26        165.85        21.04 o
  -7  19  13          0.16          8.72        13.27 o
  -6  19  13         20.22         14.69         8.80 o
  -5  19  13          8.90         25.16         7.08 o
  -4  19  13         16.30         23.59         6.92 o
  -3  19  13        173.21        170.60        13.89 o
  -2  19  13        265.45        269.48        16.32 o
  -1  19  13         29.07         30.03        11.03 o
   0  19  13          1.22          4.96         5.36 o
   1  19  13        161.53        128.50        14.25 o
   2  19  13        146.67        167.42        15.72 o
   3  19  13         83.02         67.62        15.22 o
   4  19  13        237.06        221.36        17.18 o
   5  19  13         10.41          5.27         6.68 o
   6  19  13         36.77         16.13         6.91 o
  -6  20  13          0.42         10.51         8.09 o
  -5  20  13        259.65        240.59        18.06 o
  -4  20  13         80.59         73.38         9.43 o
  -3  20  13        501.19        568.68        27.11 o
  -2  20  13         21.02         18.21         5.86 o
  -1  20  13         10.06         16.87         6.15 o
   0  20  13        223.01        250.85        16.50 o
   1  20  13        109.61        101.93        11.96 o
   2  20  13         73.04         50.25         9.67 o
   3  20  13        171.79        204.88        18.86 o
   4  20  13        151.88        110.86        13.22 o
   5  20  13        174.04        122.50        16.99 o
  -6  21  13          4.06         23.31        12.83 o
  -5  21  13         21.70         14.23         6.82 o
  -4  21  13         27.75         17.17         6.65 o
  -3  21  13          0.26          4.04         5.55 o
  -2  21  13          0.17          6.82         4.73 o
  -1  21  13        298.04        354.81        17.39 o
   0  21  13          0.12         10.08         5.39 o
   1  21  13          4.78         13.59         5.87 o
   2  21  13         25.73         20.60         7.13 o
   3  21  13         52.29         49.10         9.53 o
   4  21  13          3.57         10.98         6.44 o
   5  21  13        103.12         45.18        11.78 o
  -5  22  13         61.87         57.33        10.34 o
  -4  22  13        125.90        129.65        14.13 o
  -3  22  13         25.88         13.94         6.40 o
  -2  22  13         58.99         66.26         7.81 o
  -1  22  13        185.61        164.23        12.15 o
   0  22  13          0.48          7.40         6.08 o
   1  22  13        198.63        203.77        15.17 o
   2  22  13        154.18        135.50        14.08 o
   3  22  13        199.52        162.81        14.23 o
   4  22  13         30.08         13.76         6.97 o
  -5  23  13          0.30          6.08         6.18 o
  -4  23  13         21.56         26.27         6.81 o
  -3  23  13         46.95         62.55        11.98 o
  -2  23  13          1.55         11.42         7.36 o
  -1  23  13         35.64         35.63         8.25 o
   0  23  13         30.51          9.20         5.95 o
   1  23  13        216.22        256.70        23.14 o
   2  23  13        182.53        152.58        13.83 o
   3  23  13          0.16         14.29         9.26 o
   4  23  13         39.43         36.39        18.02 o
  -4  24  13         59.37         49.41        10.69 o
  -3  24  13          6.36         14.37         8.74 o
  -2  24  13         15.68         24.89         7.69 o
  -1  24  13         59.39         52.66        15.09 o
   0  24  13         66.78         77.81        10.28 o
   1  24  13         17.78         13.11         7.52 o
   2  24  13         12.11         12.25         8.35 o
   3  24  13        112.83        103.13        39.66 o
  -3  25  13          2.76          0.00         5.99 o
  -2  25  13         16.75         14.47        11.03 o
  -1  25  13         67.34         50.77        29.42 o
   0  25  13         46.50         68.97        13.21 o
   1  25  13        172.71        198.88        22.27 o
   2  25  13          1.02          5.85         8.34 o
 -10   0  14        293.32        343.61        40.63 o
  -9   0  14         32.94         79.13        22.79 o
  -8   0  14        795.65        828.78       148.08 o
  -7   0  14          0.15          2.91         9.02 o
  -6   0  14       4432.67       4544.55       129.43 o
  -5   0  14        944.90        932.61        43.20 o
  -4   0  14       2769.38       2690.91        82.70 o
  -3   0  14       2575.40       2484.74        99.23 o
  -2   0  14       2779.90       2616.07        80.91 o
  -1   0  14        140.12        157.57        16.64 o
   0   0  14        303.13        261.17        16.04 o
   1   0  14          9.92         18.16         7.36 o
   2   0  14       1310.96       1379.30        43.77 o
   3   0  14         10.47         12.11         9.54 o
   4   0  14        148.31        187.40        22.96 o
   5   0  14         11.98         17.24        11.47 o
   6   0  14        175.76        168.25        37.48 o
   7   0  14         22.20          3.89        15.81 o
   8   0  14        251.17        327.89        63.46 o
   9   0  14          7.09         37.02        21.15 o
 -10   1  14         13.87         17.55        11.83 o
  -9   1  14          5.04          4.16         8.97 o
  -8   1  14         90.32         76.37        14.39 o
  -7   1  14        190.56        204.17        17.35 o
  -6   1  14        821.20        932.52        32.54 o
  -5   1  14        306.97        324.31        18.23 o
  -4   1  14        139.35        143.41        13.87 o
  -3   1  14        252.67        224.55        14.40 o
  -2   1  14        203.05        191.17        12.57 o
  -1   1  14        270.61        272.98        13.39 o
   0   1  14        376.23        414.84        14.04 o
   1   1  14        122.29        126.81         9.12 o
   2   1  14         66.50         69.66         7.91 o
   3   1  14         11.30          4.61         5.70 o
   4   1  14        157.17        148.60        14.54 o
   5   1  14        402.22        396.27        32.30 o
   6   1  14          3.90          8.45         8.47 o
   7   1  14        126.29        138.15        22.91 o
   8   1  14          2.00          8.23        16.52 o
   9   1  14         24.18          7.78        15.16 o
 -10   2  14         98.98        100.29        15.00 o
  -9   2  14         21.32         40.13        17.97 o
  -8   2  14       1422.09       1329.42        56.47 o
  -7   2  14        897.50        878.03        37.43 o
  -6   2  14        161.93        171.90        16.06 o
  -5   2  14        559.39        553.43        23.53 o
  -4   2  14          2.64          2.12         5.58 o
  -3   2  14        545.43        531.75        24.38 o
  -2   2  14        436.77        406.14        16.58 o
  -1   2  14          8.45          4.88         3.71 o
   0   2  14         34.90         37.16         5.49 o
   1   2  14          4.77          2.49         3.95 o
   2   2  14       1841.06       1816.67        38.33 o
   3   2  14        269.80        297.60        14.37 o
   4   2  14        110.80         95.97        13.16 o
   5   2  14         12.97         10.58         7.40 o
   6   2  14        248.67        260.10        28.66 o
   7   2  14        161.92        134.21        41.29 o
   8   2  14         13.04         22.39        13.06 o
   9   2  14        135.52        181.01        30.80 o
 -10   3  14         49.53         47.84        12.28 o
  -9   3  14         31.15         32.97        12.80 o
  -8   3  14        200.48        183.16        20.60 o
  -7   3  14        146.79        159.81        18.95 o
  -6   3  14       1525.02       1569.89        53.34 o
  -5   3  14          0.13          6.44         6.01 o
  -4   3  14        406.37        378.49        18.70 o
  -3   3  14          0.56          2.33         4.61 o
  -2   3  14        925.65        901.57        26.86 o
  -1   3  14        766.06        761.08        21.95 o
   0   3  14        717.62        750.15        19.48 o
   1   3  14         33.57         29.48         5.89 o
   2   3  14         32.30         48.70         7.42 o
   3   3  14        497.40        488.41        18.30 o
   4   3  14        417.95        459.80        21.51 o
   5   3  14          0.04          1.36         6.22 o
   6   3  14         10.71          3.97        10.72 o
   7   3  14          1.95          5.60        11.81 o
   8   3  14         12.98          8.57        11.47 o
   9   3  14         14.24         55.53        21.15 o
 -10   4  14        424.31        473.84        43.89 o
  -9   4  14        124.86        162.86        18.18 o
  -8   4  14        563.96        618.42        31.79 o
  -7   4  14         25.95         42.63        10.44 o
  -6   4  14       1418.48       1539.53        51.40 o
  -5   4  14       2871.58       2915.05        67.25 o
  -4   4  14       1107.62       1075.09        31.91 o
  -3   4  14       1865.24       1843.61        41.31 o
  -2   4  14         60.25         56.00         7.88 o
  -1   4  14          7.34         12.81         4.45 o
   0   4  14        180.74        159.79         8.89 o
   1   4  14        156.38        160.74         9.52 o
   2   4  14       1744.78       1760.35        37.75 o
   3   4  14        368.97        342.29        16.53 o
   4   4  14         81.84         73.51        11.56 o
   5   4  14         79.65         73.18        11.36 o
   6   4  14         18.62         20.61         9.99 o
   7   4  14        147.80         71.82        19.66 o
   8   4  14          2.49         18.67        13.45 o
   9   4  14          6.70         42.31        18.51 o
 -10   5  14         29.28         57.59        17.19 o
  -9   5  14         11.59         10.31         8.77 o
  -8   5  14         91.02         76.45        14.31 o
  -7   5  14         33.61         31.59        10.03 o
  -6   5  14         54.01         63.67        11.39 o
  -5   5  14         18.73         17.51         9.31 o
  -4   5  14        979.59       1013.91        29.17 o
  -3   5  14         22.86         12.48         5.40 o
  -2   5  14          0.02          9.31         5.08 o
  -1   5  14         69.01         64.99         7.41 o
   0   5  14          6.54          3.36         3.58 o
   1   5  14        133.90        154.86         9.93 o
   2   5  14       1391.58       1347.04        31.98 o
   3   5  14        257.57        249.89        14.69 o
   4   5  14         60.38         51.46         8.87 o
   5   5  14        143.56        143.04        16.56 o
   6   5  14          1.18          8.98         7.39 o
   7   5  14          5.64          6.79         9.11 o
   8   5  14          9.92          9.74         9.33 o
   9   5  14         52.70         50.24        18.51 o
 -10   6  14         99.65         84.67        17.46 o
  -9   6  14        228.76        264.14        22.24 o
  -8   6  14          2.22          5.35         7.09 o
  -7   6  14        300.55        319.60        22.15 o
  -6   6  14        169.02        153.23        16.05 o
  -5   6  14       2536.22       2509.20        58.28 o
  -4   6  14         28.11         25.66         8.52 o
  -3   6  14         52.50         43.49         7.29 o
  -2   6  14        542.29        570.92        15.73 o
  -1   6  14         10.75         10.54         3.75 o
   0   6  14          8.61          8.30         3.94 o
   1   6  14       1746.01       1705.31        36.23 o
   2   6  14        623.42        627.15        20.44 o
   3   6  14       2465.85       2359.89        51.20 o
   4   6  14         73.54         71.31        10.95 o
   5   6  14         41.01         38.46        11.17 o
   6   6  14         43.30         20.58         8.67 o
   7   6  14         50.25         51.87        14.52 o
   8   6  14        252.06        259.01        30.36 o
 -10   7  14          9.08         34.04        14.61 o
  -9   7  14         26.70         26.25        13.47 o
  -8   7  14         75.03         65.59        11.20 o
  -7   7  14         26.57         11.29         8.00 o
  -6   7  14        164.54        155.65        16.36 o
  -5   7  14       1116.27       1106.83        33.11 o
  -4   7  14        372.08        378.34        16.82 o
  -3   7  14         77.38         75.18         6.28 o
  -2   7  14          0.85          3.91         2.93 o
  -1   7  14          5.78          5.81         2.91 o
   0   7  14        442.71        437.73        13.73 o
   1   7  14       2609.49       2527.21        48.12 o
   2   7  14        178.40        173.73        12.46 o
   3   7  14        630.09        557.57        20.63 o
   4   7  14          0.02          5.28         5.89 o
   5   7  14        353.37        367.17        21.82 o
   6   7  14         52.24         54.86        11.23 o
   7   7  14         12.80         11.01         8.90 o
   8   7  14        274.24        307.73        50.38 o
  -9   8  14        317.68        296.11        22.32 o
  -8   8  14        228.77        213.09        18.60 o
  -7   8  14         34.74         21.64        12.11 o
  -6   8  14         21.56         15.14         5.78 o
  -5   8  14       2315.48       2366.14        66.71 o
  -4   8  14         94.48        103.09        14.07 o
  -3   8  14        235.41        225.17        16.19 o
  -2   8  14        424.90        441.74        18.01 o
  -1   8  14        123.61        141.67        12.17 o
   0   8  14        611.03        617.00        21.13 o
   1   8  14       3718.71       3649.47        63.59 o
   2   8  14        613.37        545.98        19.23 o
   3   8  14          1.63          4.32         5.53 o
   4   8  14        393.51        390.64        20.65 o
   5   8  14        739.42        699.81        28.25 o
   6   8  14         15.32          9.55         7.44 o
   7   8  14         89.00         58.07        15.70 o
   8   8  14          0.02          9.55         8.73 o
  -9   9  14          2.13          6.26         6.23 o
  -8   9  14        229.11        196.78        16.63 o
  -7   9  14         15.40         10.26         5.75 o
  -6   9  14        221.86        200.57        23.18 o
  -5   9  14        604.70        622.38        29.99 o
  -4   9  14         40.70         33.56         8.89 o
  -3   9  14       1067.23       1130.55        31.52 o
  -2   9  14          6.61         14.02         5.63 o
  -1   9  14         18.66         11.05         5.38 o
   0   9  14        874.83        896.18        27.98 o
   1   9  14       2025.38       1960.27        44.33 o
   2   9  14       1107.80       1101.33        28.70 o
   3   9  14       3944.53       3894.50        74.56 o
   4   9  14          3.30          5.46         6.33 o
   5   9  14          3.77          6.13         5.92 o
   6   9  14         34.61         42.70         9.97 o
   7   9  14        231.63        265.19        19.96 o
   8   9  14        121.60        136.54        21.54 o
  -9  10  14         22.16         42.45        20.23 o
  -8  10  14         40.81         50.55        14.48 o
  -7  10  14        303.30        315.20        27.15 o
  -6  10  14        419.71        396.63        28.49 o
  -5  10  14        630.58        614.34        33.08 o
  -4  10  14        556.69        490.29        25.96 o
  -3  10  14        965.50        973.18        28.75 o
  -2  10  14        775.42        704.61        25.04 o
  -1  10  14         82.01         81.50        10.67 o
   0  10  14        555.95        579.12        24.52 o
   1  10  14        357.90        346.69        19.00 o
   2  10  14        878.51        887.05        21.43 o
   3  10  14        102.14         91.75        10.58 o
   4  10  14         22.05         13.47         6.14 o
   5  10  14          6.49         16.03         7.16 o
   6  10  14         41.43         63.64        11.68 o
   7  10  14         35.32         31.66        10.34 o
   8  10  14         42.53         20.59        10.92 o
  -9  11  14        321.82        285.13        26.82 o
  -8  11  14        302.22        329.26        26.39 o
  -7  11  14         12.76          0.00         7.16 o
  -6  11  14        254.70        292.66        25.62 o
  -5  11  14         19.13         12.94         9.23 o
  -4  11  14         22.50         25.97         9.49 o
  -3  11  14       1681.79       1720.08        44.85 o
  -2  11  14         71.90         59.38         9.65 o
  -1  11  14        373.92        389.33        18.63 o
   0  11  14        481.31        484.40        21.24 o
   1  11  14       2267.33       2371.22        51.66 o
   2  11  14        981.42        922.59        29.10 o
   3  11  14        464.00        423.13        18.06 o
   4  11  14        243.84        274.23        17.02 o
   5  11  14          0.56          7.41         6.75 o
   6  11  14         94.64         89.57        12.74 o
   7  11  14        688.06        744.81        36.63 o
   8  11  14        207.82        200.14        25.02 o
  -9  12  14          8.14         34.22        19.83 o
  -8  12  14         68.60         55.99        13.80 o
  -7  12  14          3.57         12.14         9.13 o
  -6  12  14        157.76        222.73        24.79 o
  -5  12  14          0.83          5.98         8.77 o
  -4  12  14          4.65          2.95         6.26 o
  -3  12  14         53.64         59.74         9.37 o
  -2  12  14         12.96         10.61         6.35 o
  -1  12  14        547.23        563.97        22.55 o
   0  12  14        884.18        899.19        30.12 o
   1  12  14        506.41        478.80        21.95 o
   2  12  14        256.44        266.71        18.09 o
   3  12  14         76.08         70.68        11.33 o
   4  12  14        854.14        891.77        28.98 o
   5  12  14        501.55        480.29        28.45 o
   6  12  14        384.49        419.11        22.25 o
   7  12  14          5.80          9.44         7.01 o
  -9  13  14          0.03          6.61        14.96 o
  -8  13  14        242.36        247.25        22.30 o
  -7  13  14         46.14         32.12        11.08 o
  -6  13  14        177.16        196.60        22.19 o
  -5  13  14         16.18         19.13        10.10 o
  -4  13  14        211.26        232.33        17.21 o
  -3  13  14        176.63        176.30        14.85 o
  -2  13  14         38.30         32.35         7.71 o
  -1  13  14       2064.68       2138.63        54.08 o
   0  13  14       2079.00       2057.60        50.22 o
   1  13  14        518.46        523.61        22.90 o
   2  13  14        466.13        479.48        22.43 o
   3  13  14        107.16        108.31        13.25 o
   4  13  14          0.05          6.05         6.77 o
   5  13  14         20.99         18.16         6.94 o
   6  13  14         52.79         71.07        12.02 o
   7  13  14        100.10        106.45        13.81 o
  -8  14  14         12.43          8.76         8.17 o
  -7  14  14         34.59         46.81        11.75 o
  -6  14  14        197.08        167.96        19.71 o
  -5  14  14        823.26        779.64        38.63 o
  -4  14  14       1864.48       1750.07        62.14 o
  -3  14  14        306.77        296.10        16.51 o
  -2  14  14        354.61        306.44        22.58 o
  -1  14  14       1383.71       1453.83        42.87 o
   0  14  14       1315.82       1334.20        38.48 o
   1  14  14         77.85         76.69        11.28 o
   2  14  14        334.69        349.02        19.50 o
   3  14  14          1.70          9.78         6.60 o
   4  14  14        485.52        472.37        24.30 o
   5  14  14       1532.47       1574.07        41.50 o
   6  14  14        434.40        472.92        27.40 o
   7  14  14          8.43         15.88         8.02 o
  -8  15  14        217.45        178.87        25.43 o
  -7  15  14        247.84        263.81        25.65 o
  -6  15  14        119.56        108.96        17.19 o
  -5  15  14         11.41          7.56         8.92 o
  -4  15  14          1.32          5.59         5.35 o
  -3  15  14         57.03         54.63         8.92 o
  -2  15  14        714.16        666.42        25.43 o
  -1  15  14        146.58        145.93        13.79 o
   0  15  14         78.19         63.68        10.30 o
   1  15  14        145.19        120.59        13.67 o
   2  15  14         15.77         14.82         7.06 o
   3  15  14         35.65         28.29         9.14 o
   4  15  14         33.05         23.03         8.37 o
   5  15  14        311.34        335.16        21.72 o
   6  15  14        291.42        273.05        17.37 o
   7  15  14        551.51        630.41        28.89 o
  -8  16  14         69.15        140.15        39.66 o
  -7  16  14         11.03         20.73        11.86 o
  -6  16  14         17.91         26.32         9.30 o
  -5  16  14        119.51        128.18        16.23 o
  -4  16  14        409.06        449.38        21.99 o
  -3  16  14          5.74         12.30         6.04 o
  -2  16  14         22.39         24.88         7.85 o
  -1  16  14         13.27         13.40         6.50 o
   0  16  14          2.17          6.44         5.78 o
   1  16  14        735.01        690.45        30.55 o
   2  16  14        416.12        402.86        21.67 o
   3  16  14         81.64         84.50        12.89 o
   4  16  14         94.25         93.34        12.85 o
   5  16  14        383.50        403.17        23.06 o
   6  16  14         10.38         15.54         8.39 o
   7  16  14         21.06         33.95        16.93 o
  -7  17  14         43.86         16.99         8.73 o
  -6  17  14         11.32          0.00         6.63 o
  -5  17  14          1.32         15.87         7.73 o
  -4  17  14        103.05         80.98        11.40 o
  -3  17  14        181.42        210.80        14.95 o
  -2  17  14        205.76        186.37        15.43 o
  -1  17  14        157.49        184.04        14.87 o
   0  17  14          2.26         10.92         6.45 o
   1  17  14        413.08        447.15        23.61 o
   2  17  14        471.92        533.62        26.43 o
   3  17  14        108.27         89.09        12.92 o
   4  17  14         22.69         16.52         7.67 o
   5  17  14        121.41        110.49        14.80 o
   6  17  14        193.81        267.64        22.45 o
  -7  18  14        107.54        105.43        15.74 o
  -6  18  14        175.65        184.92        23.25 o
  -5  18  14        230.62        289.69        23.42 o
  -4  18  14          5.61         10.54         6.17 o
  -3  18  14         55.88         40.19         8.71 o
  -2  18  14        121.80        150.47        13.89 o
  -1  18  14         52.61         60.06         9.92 o
   0  18  14        888.59        915.57        37.85 o
   1  18  14       1334.36       1325.95        53.86 o
   2  18  14        193.42        191.81        17.55 o
   3  18  14        126.60         88.77        12.17 o
   4  18  14        906.34        971.28        35.97 o
   5  18  14        508.13        470.94        24.85 o
   6  18  14          2.88         24.28         8.61 o
  -6  19  14         29.77         26.41        10.06 o
  -5  19  14          4.09          6.45         7.43 o
  -4  19  14         91.56         78.49        19.36 o
  -3  19  14        176.63        194.06        21.96 o
  -2  19  14         51.97         55.90         9.68 o
  -1  19  14        110.17        126.61        13.10 o
   0  19  14          5.89         21.13         7.36 o
   1  19  14        225.61        205.33        17.37 o
   2  19  14        825.20        864.80        34.00 o
   3  19  14        308.52        280.09        23.47 o
   4  19  14         59.55         78.62        12.71 o
   5  19  14          0.24          8.42         7.14 o
  -6  20  14         20.36         26.45        15.07 o
  -5  20  14          5.08         12.89         7.87 o
  -4  20  14        470.89        504.89        22.93 o
  -3  20  14         49.99         50.77         8.48 o
  -2  20  14         24.70         20.27         6.99 o
  -1  20  14        118.47        137.03        13.87 o
   0  20  14        826.82        892.56        34.63 o
   1  20  14        265.60        288.09        19.35 o
   2  20  14          0.01          4.59         5.73 o
   3  20  14         27.52         27.28         8.25 o
   4  20  14        159.15        211.74        17.86 o
   5  20  14        106.76         81.25        12.33 o
  -6  21  14        122.54        157.38        23.27 o
  -5  21  14        455.48        504.02        31.36 o
  -4  21  14        296.65        338.10        18.40 o
  -3  21  14         51.59         43.81         8.53 o
  -2  21  14          1.96          8.64         6.90 o
  -1  21  14        137.83        124.98        16.74 o
   0  21  14        297.72        321.69        22.97 o
   1  21  14        578.02        595.13        26.52 o
   2  21  14         43.67         27.12        11.91 o
   3  21  14        246.72        285.07        22.58 o
   4  21  14        149.10        175.01        14.99 o
  -5  22  14        195.59        235.83        25.42 o
  -4  22  14          9.04         12.18         5.80 o
  -3  22  14          0.20          2.65         5.55 o
  -2  22  14         15.48          5.32         5.92 o
  -1  22  14        333.61        331.64        17.12 o
   0  22  14       1053.27       1139.15        37.96 o
   1  22  14        544.03        570.85        42.20 o
   2  22  14          0.18          3.34         5.97 o
   3  22  14         41.05         46.59        12.67 o
   4  22  14         54.57         56.22        10.12 o
  -4  23  14         10.31         10.61         5.67 o
  -3  23  14         18.85         13.28         5.55 o
  -2  23  14         92.58         71.05        13.33 o
  -1  23  14          2.88          4.69         4.17 o
   0  23  14        206.96        267.38        16.53 o
   1  23  14        124.37        155.08        13.67 o
   2  23  14          1.61          7.91         5.67 o
   3  23  14        194.39        193.55        25.69 o
  -3  24  14        169.18        177.49        18.13 o
  -2  24  14        512.01        552.99        29.55 o
  -1  24  14        437.83        478.69        25.92 o
   0  24  14       1354.43       1640.01        55.72 o
   1  24  14        832.40        907.64        46.30 o
   2  24  14         14.59         28.99         9.24 o
  -2  25  14         53.88         64.13        10.37 o
  -1  25  14          6.00         33.22        18.97 o
   0  25  14        102.73        109.59        16.01 o
   1  25  14        148.34        158.97        17.18 o
 -10   1  15         46.42        110.72        16.03 o
  -9   1  15          0.65          2.19         8.05 o
  -8   1  15        336.50        342.87        30.06 o
  -7   1  15        313.94        319.58        19.58 o
  -6   1  15        249.32        264.66        18.24 o
  -5   1  15         68.64         93.24        12.60 o
  -4   1  15          7.18         14.51         7.17 o
  -3   1  15          0.25          6.51         5.75 o
  -2   1  15        358.26        362.04        17.13 o
  -1   1  15        954.23       1053.35        29.76 o
   0   1  15          0.25          4.55         4.50 o
   1   1  15         24.92         21.28         5.47 o
   2   1  15        205.70        211.81        12.92 o
   3   1  15        807.96        691.91        34.15 o
   4   1  15         40.10         50.45        10.63 o
   5   1  15        760.76        813.93        39.60 o
   6   1  15        724.33        707.44        43.33 o
   7   1  15          6.10          3.85         8.74 o
   8   1  15          4.53         13.04        11.94 o
 -10   2  15          7.53         21.15        14.01 o
  -9   2  15          6.94         10.13        10.75 o
  -8   2  15         82.73        111.21        15.72 o
  -7   2  15        269.53        271.15        21.73 o
  -6   2  15        589.03        655.31        26.92 o
  -5   2  15        164.82        185.40        16.20 o
  -4   2  15         12.55         15.26         6.19 o
  -3   2  15        108.98         87.49        10.60 o
  -2   2  15       1778.42       1806.29        65.51 o
  -1   2  15        646.68        676.45        21.96 o
   0   2  15          1.45          2.56         3.97 o
   1   2  15        356.33        367.36        14.14 o
   2   2  15          0.31          5.24         4.35 o
   3   2  15        433.31        412.99        19.57 o
   4   2  15        504.80        466.24        23.65 o
   5   2  15        170.32        168.14        21.12 o
   6   2  15         48.96         35.93        13.79 o
   7   2  15         73.74         84.84        21.26 o
   8   2  15         95.89        103.18        24.50 o
 -10   3  15         33.30          7.93        10.88 o
  -9   3  15         13.13         13.97         9.59 o
  -8   3  15         25.56         19.71        10.25 o
  -7   3  15         22.59         23.62         9.52 o
  -6   3  15        105.02        107.18        13.20 o
  -5   3  15        695.02        721.31        27.31 o
  -4   3  15         58.03         41.69         9.08 o
  -3   3  15         17.66          8.68         5.52 o
  -2   3  15       1087.51       1049.39        30.90 o
  -1   3  15        278.97        282.87        14.27 o
   0   3  15        135.14        165.60        10.90 o
   1   3  15          4.42          8.71         4.28 o
   2   3  15        583.29        511.08        18.49 o
   3   3  15        118.06        140.25        12.94 o
   4   3  15        411.03        414.19        21.93 o
   5   3  15         20.33         19.35         7.86 o
   6   3  15        277.15        282.69        30.07 o
   7   3  15        136.21        102.61        48.73 o
   8   3  15         43.77         25.06        18.37 o
 -10   4  15         38.87         32.50        14.01 o
  -9   4  15          5.47          7.05         7.65 o
  -8   4  15        187.20        191.04        28.78 o
  -7   4  15          0.06          6.29         7.91 o
  -6   4  15          6.81          7.74         9.31 o
  -5   4  15        304.26        314.42        18.42 o
  -4   4  15        107.94        135.65        13.11 o
  -3   4  15        142.17        141.43        12.81 o
  -2   4  15        777.00        761.25        23.89 o
  -1   4  15       1237.89       1127.18        29.43 o
   0   4  15        338.95        305.19        13.71 o
   1   4  15        305.76        291.69        12.59 o
   2   4  15        140.62        104.79        10.63 o
   3   4  15         12.22          7.58         6.13 o
   4   4  15        230.76        197.01        18.89 o
   5   4  15        126.99        126.25        16.44 o
   6   4  15        395.84        410.44        38.87 o
   7   4  15          0.03          4.04        10.14 o
   8   4  15        135.65        146.32        26.94 o
 -10   5  15         43.37          7.93        23.80 o
  -9   5  15         37.22         31.48         9.95 o
  -8   5  15         63.89         51.22        11.18 o
  -7   5  15        111.47        105.63        15.52 o
  -6   5  15        308.41        332.09        24.48 o
  -5   5  15        129.39        110.54        13.08 o
  -4   5  15        854.44        814.31        29.54 o
  -3   5  15       1695.95       1705.96        39.88 o
  -2   5  15         79.46         94.63         9.96 o
  -1   5  15        132.99        138.63        10.66 o
   0   5  15         55.44         46.37         6.88 o
   1   5  15         98.54         77.31         8.93 o
   2   5  15         53.37         54.12         8.67 o
   3   5  15        120.79        103.19        11.58 o
   4   5  15        176.31        149.83        16.56 o
   5   5  15         87.25         82.48        13.69 o
   6   5  15        456.02        487.94        28.68 o
   7   5  15        497.64        430.22        39.21 o
   8   5  15         60.72         34.24        16.24 o
  -9   6  15         99.06         96.10        15.35 o
  -8   6  15        177.36        160.19        18.66 o
  -7   6  15         30.60         33.84        11.04 o
  -6   6  15        110.85         90.71        12.71 o
  -5   6  15        200.50        241.00        17.48 o
  -4   6  15         28.44         15.89         6.23 o
  -3   6  15        188.74        205.37        13.43 o
  -2   6  15        396.92        406.67        16.72 o
  -1   6  15        321.89        319.72        13.59 o
   0   6  15        390.50        399.19        14.53 o
   1   6  15        707.34        647.87        21.82 o
   2   6  15        344.52        344.55        16.94 o
   3   6  15         54.01         60.71         9.24 o
   4   6  15        584.26        586.26        24.95 o
   5   6  15          2.08         10.88         8.09 o
   6   6  15        117.44        144.18        19.50 o
   7   6  15         11.62          9.09         8.77 o
   8   6  15          0.01          2.46         8.66 o
  -9   7  15        183.30        182.98        18.16 o
  -8   7  15         18.09         28.77        11.19 o
  -7   7  15        153.12        104.76        17.54 o
  -6   7  15        372.60        344.30        20.61 o
  -5   7  15        169.59        185.62        15.25 o
  -4   7  15         36.78         30.52         6.03 o
  -3   7  15         78.87         82.39         8.96 o
  -2   7  15        196.01        220.39        10.29 o
  -1   7  15        634.81        656.23        17.32 o
   0   7  15        117.17         97.81         9.28 o
   1   7  15        435.22        427.72        17.55 o
   2   7  15       1378.01       1311.79        34.20 o
   3   7  15         84.43         81.17        10.97 o
   4   7  15        138.30        139.65        15.12 o
   5   7  15          7.27          3.05         6.99 o
   6   7  15        259.05        296.98        21.30 o
   7   7  15         80.08         95.52        29.77 o
   8   7  15          1.04         22.31        11.76 o
  -9   8  15          0.78          8.65         7.17 o
  -8   8  15         25.17         29.56         8.48 o
  -7   8  15        267.06        235.69        19.53 o
  -6   8  15        195.37        152.89        13.69 o
  -5   8  15         85.63         63.68         8.72 o
  -4   8  15         19.55         11.39         6.52 o
  -3   8  15        357.03        355.67        20.39 o
  -2   8  15        297.15        350.02        19.36 o
  -1   8  15       1466.82       1496.96        36.71 o
   0   8  15        176.17        172.17         8.77 o
   1   8  15       1011.48        992.21        27.46 o
   2   8  15         54.17         53.52         8.02 o
   3   8  15         33.62         37.83         8.67 o
   4   8  15        148.28        157.75        15.37 o
   5   8  15        248.93        256.66        20.50 o
   6   8  15        755.92        894.35        36.74 o
   7   8  15         22.79         12.24         9.02 o
   8   8  15          0.62          8.49         9.96 o
  -9   9  15        196.77        162.81        14.72 o
  -8   9  15         73.51         59.84         9.02 o
  -7   9  15        166.05        145.63        23.80 o
  -6   9  15         59.58         65.03        14.34 o
  -5   9  15         85.06         94.86        15.02 o
  -4   9  15          5.68          2.27         7.60 o
  -3   9  15        137.47        125.64        14.61 o
  -2   9  15         54.67         53.54         8.33 o
  -1   9  15         28.06         21.35         6.43 o
   0   9  15         22.17         17.06         7.44 o
   1   9  15        329.44        328.25        14.08 o
   2   9  15       1637.76       1568.50        36.60 o
   3   9  15       1613.80       1684.73        44.80 o
   4   9  15       1429.67       1481.74        42.82 o
   5   9  15         95.70        103.61        15.23 o
   6   9  15       1005.53       1074.93        40.80 o
   7   9  15          0.63         13.17         7.73 o
   8   9  15         13.88          8.13         9.15 o
  -9  10  15         10.30          0.70         9.54 o
  -8  10  15         85.18         62.29        16.25 o
  -7  10  15        218.98        219.56        26.80 o
  -6  10  15          0.90          4.61         9.01 o
  -5  10  15        102.23         96.39        15.00 o
  -4  10  15         51.30         31.73         9.47 o
  -3  10  15        878.88        858.47        34.42 o
  -2  10  15        382.84        382.54        18.61 o
  -1  10  15        466.47        462.41        20.18 o
   0  10  15         84.61         74.09        11.41 o
   1  10  15         71.09         78.77        11.57 o
   2  10  15        408.75        385.82        15.61 o
   3  10  15        354.29        348.01        17.09 o
   4  10  15        180.63        212.68        16.67 o
   5  10  15        107.53        141.10        15.71 o
   6  10  15         39.06         46.62         9.57 o
   7  10  15          1.37         20.67         7.84 o
   8  10  15         14.25         15.66        14.54 o
  -9  11  15        546.65        673.69        80.88 o
  -8  11  15         41.53          6.68         9.90 o
  -7  11  15        132.90        154.00        20.32 o
  -6  11  15         40.73         39.00        10.40 o
  -5  11  15         37.28         12.98         9.01 o
  -4  11  15          6.71         15.31         7.86 o
  -3  11  15          8.12          7.04         6.71 o
  -2  11  15         26.70         17.72         6.92 o
  -1  11  15         21.61         23.62         7.34 o
   0  11  15       2888.28       2864.97        66.99 o
   1  11  15        829.61        799.01        28.79 o
   2  11  15       2268.38       2221.41        51.24 o
   3  11  15        196.70        205.79        15.56 o
   4  11  15         13.39         19.94         6.89 o
   5  11  15        275.54        302.51        21.24 o
   6  11  15        172.11        211.56        21.28 o
   7  11  15        100.59         99.66        13.89 o
  -9  12  15        129.99        177.47        37.26 o
  -8  12  15         21.43         44.60        17.49 o
  -7  12  15        650.17        654.33        36.64 o
  -6  12  15        116.62         62.49        13.60 o
  -5  12  15        130.02        109.05        25.59 o
  -4  12  15        556.77        576.17        29.01 o
  -3  12  15        268.53        298.68        17.82 o
  -2  12  15       1109.75       1115.79        33.97 o
  -1  12  15        475.43        496.83        23.57 o
   0  12  15       1108.27       1105.56        36.57 o
   1  12  15        399.15        401.92        20.75 o
   2  12  15        105.68         65.68        11.03 o
   3  12  15         21.08         18.66         7.77 o
   4  12  15         75.30         86.36        11.30 o
   5  12  15        330.55        377.48        20.50 o
   6  12  15        160.61        148.73        17.01 o
   7  12  15         77.71         59.54        10.10 o
  -8  13  15         38.05         31.89         9.31 o
  -7  13  15         10.00         16.66         8.99 o
  -6  13  15          3.07          7.93         8.69 o
  -5  13  15          3.97          3.61         8.61 o
  -4  13  15         14.30         11.77         7.85 o
  -3  13  15         28.09         27.15         7.60 o
  -2  13  15        418.20        455.16        21.34 o
  -1  13  15        232.03        263.16        18.37 o
   0  13  15       2951.92       2979.12        66.22 o
   1  13  15       1014.15        909.29        31.32 o
   2  13  15         18.10         13.62         7.80 o
   3  13  15        102.27        102.33        13.79 o
   4  13  15        185.44        167.56        17.40 o
   5  13  15        746.88        755.94        28.97 o
   6  13  15        603.22        646.65        29.39 o
   7  13  15        385.25        358.54        22.91 o
  -8  14  15         48.10         74.05        13.41 o
  -7  14  15        187.82        232.44        26.20 o
  -6  14  15        201.88        221.75        21.33 o
  -5  14  15        128.43         82.47        16.16 o
  -4  14  15        315.05        254.83        22.97 o
  -3  14  15         95.55         60.33         9.22 o
  -2  14  15        607.96        631.96        24.96 o
  -1  14  15       1217.95       1209.13        38.64 o
   0  14  15         17.09         25.29         7.53 o
   1  14  15        151.02        169.26        15.20 o
   2  14  15        646.32        644.24        29.11 o
   3  14  15        161.81        202.55        21.01 o
   4  14  15        255.93        259.88        20.16 o
   5  14  15        682.78        726.82        33.89 o
   6  14  15        171.60        187.98        16.62 o
   7  14  15        155.88        142.60        19.90 o
  -8  15  15         67.81         83.99        29.96 o
  -7  15  15          0.01          2.27         7.92 o
  -6  15  15         52.95         40.61        11.84 o
  -5  15  15        311.54        338.56        26.28 o
  -4  15  15        655.12        688.74        35.00 o
  -3  15  15        256.58        276.61        17.51 o
  -2  15  15         90.50         92.24        11.84 o
  -1  15  15        715.63        741.91        28.89 o
   0  15  15         49.35         46.78         9.59 o
   1  15  15        106.32        117.49        14.37 o
   2  15  15         26.45         23.57         9.10 o
   3  15  15          3.89          3.49         6.50 o
   4  15  15          0.00          7.73         6.45 o
   5  15  15        337.51        330.07        23.20 o
   6  15  15         28.02         17.76         8.67 o
   7  15  15        581.99        576.45        44.95 o
  -7  16  15        274.96        277.99        25.62 o
  -6  16  15        548.39        534.32        32.37 o
  -5  16  15          1.34          9.28         7.50 o
  -4  16  15        603.89        565.76        31.14 o
  -3  16  15          4.09          5.78         5.87 o
  -2  16  15        381.00        400.45        21.88 o
  -1  16  15        237.26        276.57        19.23 o
   0  16  15        226.89        185.74        15.87 o
   1  16  15         80.20        101.50        14.36 o
   2  16  15         47.38         58.43        11.76 o
   3  16  15        321.67        325.81        20.61 o
   4  16  15         95.19         95.90        13.24 o
   5  16  15        185.80        189.58        20.65 o
   6  16  15        540.03        656.51        41.67 o
  -7  17  15          9.52          4.83         7.56 o
  -6  17  15        185.24        173.34        21.00 o
  -5  17  15        957.47        971.53        46.91 o
  -4  17  15        946.68        957.08        70.06 o
  -3  17  15         83.73         80.56        10.59 o
  -2  17  15          0.27         12.29         7.39 o
  -1  17  15         63.74         54.14         9.86 o
   0  17  15         10.73         22.68         8.32 o
   1  17  15       1979.16       2007.84        61.52 o
   2  17  15        876.70        918.70        35.81 o
   3  17  15          8.40          9.39         6.67 o
   4  17  15         15.05         15.00         7.25 o
   5  17  15         53.89         37.25        15.44 o
   6  17  15         93.95         79.77        12.30 o
  -7  18  15        251.85        310.76        30.32 o
  -6  18  15        410.22        403.88        27.24 o
  -5  18  15         97.67         99.92        18.45 o
  -4  18  15        312.02        289.74        22.21 o
  -3  18  15        596.40        672.41        26.86 o
  -2  18  15       1099.56       1123.15        37.80 o
  -1  18  15        125.09        133.54        14.38 o
   0  18  15        695.61        668.19        27.20 o
   1  18  15        390.50        423.02        23.14 o
   2  18  15          5.00         14.28         7.41 o
   3  18  15        402.43        417.36        24.25 o
   4  18  15         89.05        100.84        15.83 o
   5  18  15        118.48         99.28        13.62 o
  -6  19  15        958.31       1079.81        47.64 o
  -5  19  15       1763.57       1978.98        76.56 o
  -4  19  15        402.33        446.37        22.99 o
  -3  19  15         42.98         42.20         7.86 o
  -2  19  15          6.18          8.49         5.53 o
  -1  19  15        214.11        171.70        14.83 o
   0  19  15        697.11        744.32        29.90 o
   1  19  15       1791.97       1829.92        56.72 o
   2  19  15       1115.42       1215.67        41.98 o
   3  19  15          0.57          8.69         6.75 o
   4  19  15        154.32        179.98        18.00 o
   5  19  15         25.26         10.55         6.77 o
  -6  20  15        121.61        116.85        20.75 o
  -5  20  15        124.54        129.60        17.72 o
  -4  20  15          0.30         15.42         6.49 o
  -3  20  15        112.82        105.97        15.12 o
  -2  20  15         89.46         88.07        12.91 o
  -1  20  15         54.11         58.27         8.95 o
   0  20  15          0.85          4.75         5.49 o
   1  20  15          3.05          4.24         5.00 o
   2  20  15         25.74         28.60         8.93 o
   3  20  15        199.01        252.97        19.10 o
   4  20  15         15.93         17.33         9.49 o
   5  20  15        268.03        321.54        52.10 o
  -5  21  15        253.84        212.54        19.74 o
  -4  21  15         64.74         55.13        20.75 o
  -3  21  15         72.67         51.93        10.85 o
  -2  21  15         97.41         77.83        11.10 o
  -1  21  15         33.10         18.65         6.61 o
   0  21  15        205.41        160.41        18.92 o
   1  21  15        307.02        344.50        20.84 o
   2  21  15          2.22          1.86         5.43 o
   3  21  15         20.74         11.95         7.82 o
   4  21  15        128.50        144.67        16.01 o
  -5  22  15         19.80          2.12         7.07 o
  -4  22  15        176.11        157.93        19.60 o
  -3  22  15         31.03         10.38         6.80 o
  -2  22  15        235.41        254.66        20.62 o
  -1  22  15        111.20         91.08        12.60 o
   0  22  15         38.19         33.09        12.41 o
   1  22  15          2.62          6.01         6.49 o
   2  22  15        230.04        244.95        18.56 o
   3  22  15        137.71        122.97        12.72 o
  -4  23  15        514.79        597.71        44.96 o
  -3  23  15        939.17       1082.22        38.64 o
  -2  23  15         21.44         11.68         5.70 o
  -1  23  15         99.19         90.01        19.60 o
   0  23  15        575.48        658.15        27.40 o
   1  23  15       1549.64       1790.16        82.95 o
   2  23  15         75.45         60.77        19.27 o
  -3  24  15         25.05         14.58        10.71 o
  -2  24  15        139.97        154.44        26.80 o
  -1  24  15        109.07        110.33        14.10 o
[truncated: 152,372 more chars]
